# Supplementary material for: EHHADH deficiency regulates pexophagy and accelerates tubulointerstitial injury in diabetic kidney disease
Source: Cell Death Discov. 2024 Jun 15;10:289. doi: 10.1038/s41420-024-02066-4 (PMC11180138; doi:10.1038/s41420-024-02066-4)
Supplement: Supplementary file 2 — Supplementary Table 1 [file 41420_2024_2066_MOESM2_ESM.xlsx]

## Sheet: Supplementary Table 1 
Table S1_Genes of Brown module
genesymbol	moduleColor	GS.SEX	p.GS.SEX	GS.AGE	p.GS.AGE	GS.proteinuria	p.GS.proteinuria	GS.creatinin	p.GS.creatinin	GS.blood_albumin	p.GS.blood_albumin	GS.HbA1c	p.GS.HbA1c	GS.eGFR_EPI	p.GS.eGFR_EPI	GS.percent	p.GS.percent	MM.brown	p.MM.brown
SHMT1	brown	0.00358867	0.967677	0.0706084	0.424707	-0.353034	3.79e-05	-0.642586	1.71e-16	0.468781	1.85e-08	0.0848701	0.337027	0.696305	3.68e-20	0.492129	2.74e-09	0.973215	1.36e-83
DDC	brown	-0.00953574	0.914252	0.0960665	0.27692	-0.359308	2.69e-05	-0.67866	7.17e-19	0.446917	9.81e-08	0.144819	0.100192	0.709579	3.4e-21	0.444977	1.13e-07	0.971323	1.01e-81
MAOB	brown	-0.0513493	0.561779	0.0912741	0.301702	-0.393229	3.69e-06	-0.675204	1.25e-18	0.538502	3.89e-11	0.0780401	0.377481	0.722589	2.89e-22	0.485256	4.88e-09	0.970895	2.59e-81
GLYAT	brown	-0.0263239	0.766244	0.0597648	0.499392	-0.352184	3.97e-05	-0.686725	1.89e-19	0.444613	1.16e-07	0.112588	0.20218	0.704301	8.91e-21	0.426415	4.22e-07	0.969741	3e-80
HAGH	brown	0.0390528	0.659113	0.0829484	0.34812	-0.419515	6.76e-07	-0.637684	3.39e-16	0.509835	5.81e-10	0.050752	0.566345	0.698165	2.65e-20	0.464017	2.69e-08	0.969528	4.67e-80
TMBIM6	brown	-0.00661874	0.940424	0.0621745	0.482223	-0.349454	4.6e-05	-0.641249	2.06e-16	0.423495	5.16e-07	0.101954	0.248403	0.691273	8.76e-20	0.429562	3.4e-07	0.969417	5.88e-80
PEPD	brown	-0.00556014	0.949939	0.090359	0.306595	-0.332289	0.000112266	-0.632007	7.41e-16	0.420198	6.45e-07	0.105096	0.234045	0.668622	3.55e-18	0.432567	2.75e-07	0.969137	1.04e-79
GALM	brown	-0.0142092	0.872524	0.121023	0.17019	-0.387321	5.3e-06	-0.67144	2.28e-18	0.485679	4.71e-09	0.126347	0.152026	0.692264	7.4e-20	0.48526	4.88e-09	0.967637	2.07e-78
KHK	brown	0.0300789	0.73407	0.0704417	0.425804	-0.371915	1.32e-05	-0.645832	1.07e-16	0.454785	5.46e-08	0.101909	0.248611	0.693838	5.64e-20	0.452968	6.26e-08	0.965926	5.31e-77
HADH	brown	0.0838137	0.343097	0.078239	0.376262	-0.334116	0.000102341	-0.654283	3.14e-17	0.41773	7.62e-07	0.0889108	0.314443	0.706189	6.33e-21	0.467836	2e-08	0.965625	9.25e-77
HMGCL	brown	-0.0247312	0.780015	0.105688	0.231406	-0.338005	8.39e-05	-0.645449	1.13e-16	0.455749	5.08e-08	0.0543571	0.53906	0.680436	5.37e-19	0.437784	1.9e-07	0.96506	2.58e-76
GHITM	brown	0.011863	0.893437	0.116654	0.186259	-0.34537	5.71e-05	-0.639514	2.63e-16	0.448945	8.45e-08	0.139343	0.113847	0.671762	2.17e-18	0.455189	5.3e-08	0.962983	9.73e-75
ALAD	brown	-0.112982	0.200597	0.0678043	0.443377	-0.332452	0.000111342	-0.641036	2.12e-16	0.457829	4.33e-08	0.0809127	0.360119	0.656235	2.35e-17	0.453505	6.01e-08	0.962514	2.15e-74
ALDH9A1	brown	-0.0882508	0.318064	0.0950451	0.282083	-0.348156	4.93e-05	-0.647292	8.7e-17	0.478799	8.3e-09	0.0832772	0.346207	0.693097	6.41e-20	0.456871	4.66e-08	0.961908	5.88e-74
SUCLG1	brown	0.0920115	0.297796	0.0887015	0.315589	-0.32981	0.000127166	-0.626823	1.49e-15	0.430276	3.23e-07	0.146548	0.0961602	0.67884	6.96e-19	0.478751	8.34e-09	0.961386	1.38e-73
AIG1	brown	-0.0289894	0.743361	0.0596787	0.500012	-0.357498	2.97e-05	-0.647326	8.66e-17	0.492344	2.69e-09	0.0400278	0.651154	0.68866	1.37e-19	0.470823	1.58e-08	0.960771	3.72e-73
CRYL1	brown	-0.0124944	0.887801	0.086023	0.330481	-0.392821	3.79e-06	-0.662863	8.64e-18	0.483563	5.62e-09	0.0722835	0.413775	0.692046	7.68e-20	0.456029	4.97e-08	0.959836	1.63e-72
AGMAT	brown	-0.0409904	0.643333	0.0829583	0.348063	-0.357761	2.93e-05	-0.646053	1.04e-16	0.433175	2.64e-07	0.0889363	0.314304	0.668488	3.62e-18	0.454801	5.45e-08	0.959335	3.55e-72
ACAT1	brown	-0.0636711	0.471721	0.0885637	0.316344	-0.388076	5.06e-06	-0.713765	1.56e-21	0.458269	4.19e-08	0.113011	0.200482	0.716369	9.56e-22	0.459297	3.87e-08	0.959232	4.16e-72
SLC39A5	brown	0.0595684	0.500806	0.0822685	0.3521	-0.35733	3e-05	-0.666711	4.78e-18	0.41413	9.68e-07	0.0978135	0.268237	0.707316	5.15e-21	0.430961	3.08e-07	0.958818	7.84e-72
GPD1	brown	-0.0503108	0.569729	0.0673061	0.446741	-0.361133	2.43e-05	-0.620906	3.26e-15	0.431463	2.97e-07	0.0568863	0.520315	0.649952	5.92e-17	0.406088	1.64e-06	0.958254	1.84e-71
SUGCT	brown	-0.0371735	0.674562	0.0714492	0.419199	-0.411471	1.15e-06	-0.681556	4.47e-19	0.508953	6.29e-10	0.0846986	0.338008	0.710668	2.78e-21	0.506376	7.92e-10	0.958135	2.2e-71
DPYS	brown	-0.0244519	0.782438	0.0351759	0.691134	-0.361144	2.43e-05	-0.618101	4.7e-15	0.461054	3.39e-08	0.0883349	0.317601	0.64903	6.77e-17	0.426973	4.06e-07	0.958115	2.26e-71
EHHADH	brown	-0.0373529	0.673082	0.104215	0.238011	-0.354091	3.58e-05	-0.648166	7.67e-17	0.518592	2.61e-10	0.0872026	0.323868	0.673306	1.7e-18	0.467604	2.03e-08	0.957564	5.14e-71
FBP1	brown	-0.0645275	0.465768	0.0993352	0.260826	-0.366031	1.85e-05	-0.640223	2.38e-16	0.512602	4.53e-10	0.0638371	0.470564	0.662083	9.73e-18	0.478773	8.32e-09	0.956723	1.76e-70
C1orf115	brown	-0.0477602	0.589473	0.0744302	0.400008	-0.373548	1.2e-05	-0.636273	4.13e-16	0.518064	2.74e-10	0.0684686	0.438912	0.696007	3.87e-20	0.467723	2.02e-08	0.956116	4.2e-70
ECHS1	brown	-0.0286079	0.746623	0.106677	0.227045	-0.374812	1.12e-05	-0.676541	1.01e-18	0.494712	2.2e-09	0.0791578	0.370666	0.715516	1.12e-21	0.449025	8.4e-08	0.955636	8.3e-70
ALDH8A1	brown	-0.050185	0.570695	0.0577313	0.514127	-0.302796	0.000462405	-0.661221	1.11e-17	0.409003	1.36e-06	0.113696	0.197748	0.687031	1.8e-19	0.417111	7.94e-07	0.955215	1.5e-69
PDZK1IP1	brown	0.0643336	0.467112	0.099383	0.260596	-0.332497	0.000111094	-0.614886	7.12e-15	0.430731	3.13e-07	0.0795458	0.368318	0.6689	3.4e-18	0.419357	6.83e-07	0.953833	1e-68
ASPA	brown	-0.0723101	0.413603	0.0268199	0.76197	-0.395932	3.12e-06	-0.667639	4.13e-18	0.479677	7.73e-09	0.0955787	0.279378	0.688696	1.36e-19	0.458822	4.02e-08	0.95369	1.22e-68
ALPL	brown	-0.0153934	0.862001	0.0652215	0.460975	-0.409689	1.3e-06	-0.701046	1.6e-20	0.442024	1.4e-07	0.081265	0.358024	0.739599	9.24e-24	0.482549	6.11e-09	0.953333	1.97e-68
BNIP3	brown	0.0319386	0.7183	0.0728135	0.410351	-0.341402	7.03e-05	-0.636822	3.82e-16	0.411521	1.15e-06	0.0939015	0.28794	0.688062	1.51e-19	0.418032	7.47e-07	0.95271	4.51e-68
SLC22A6	brown	-0.039964	0.651673	0.141817	0.107508	-0.3631	2.18e-05	-0.615043	6.97e-15	0.416736	8.14e-07	0.09981	0.258543	0.627004	1.46e-15	0.424799	4.72e-07	0.952405	6.74e-68
RAB11FIP5	brown	-0.0724567	0.412654	0.0750139	0.396313	-0.368467	1.61e-05	-0.622228	2.74e-15	0.476818	9.75e-09	0.0903694	0.306539	0.656767	2.17e-17	0.426781	4.12e-07	0.951202	3.21e-67
PLG	brown	0.0506363	0.567232	0.0146821	0.868319	-0.357049	3.05e-05	-0.652304	4.2e-17	0.435539	2.23e-07	0.117401	0.183435	0.70599	6.56e-21	0.394081	3.5e-06	0.950903	4.7e-67
ASS1	brown	0.121383	0.168913	0.0423722	0.632176	-0.335735	9.42e-05	-0.620847	3.29e-15	0.40851	1.4e-06	0.106707	0.226913	0.677491	8.66e-19	0.425757	4.42e-07	0.949572	2.49e-66
ATP5F1A	brown	-0.00482192	0.956579	0.0389953	0.659584	-0.309202	0.000344214	-0.642409	1.75e-16	0.446843	9.87e-08	0.0756575	0.392261	0.708513	4.14e-21	0.474561	1.17e-08	0.949451	2.9e-66
ALDH7A1	brown	-0.0816119	0.35597	0.00142687	0.987145	-0.334106	0.000102395	-0.6701	2.81e-18	0.426812	4.11e-07	0.107007	0.225602	0.702982	1.13e-20	0.414302	9.57e-07	0.94899	5.1e-66
ALDOB	brown	0.0472606	0.593378	0.0900874	0.308057	-0.369913	1.48e-05	-0.681291	4.66e-19	0.454241	5.69e-08	0.110715	0.209837	0.717475	7.75e-22	0.457688	4.38e-08	0.94895	5.36e-66
ALDH6A1	brown	0.0185061	0.834462	0.0441149	0.618222	-0.407679	1.48e-06	-0.71232	2.05e-21	0.463806	2.74e-08	0.107511	0.223413	0.749572	1.08e-24	0.451547	6.96e-08	0.948695	7.31e-66
MCCC2	brown	0.0500991	0.571356	0.0549431	0.534687	-0.33875	8.07e-05	-0.665511	5.75e-18	0.414879	9.21e-07	0.132833	0.131918	0.709816	3.26e-21	0.409151	1.34e-06	0.947954	1.79e-65
PCK2	brown	0.0168146	0.849405	0.0906195	0.305196	-0.364259	2.04e-05	-0.662279	9.44e-18	0.446975	9.77e-08	0.0901199	0.307882	0.695324	4.36e-20	0.432423	2.78e-07	0.947276	4e-65
ACADSB	brown	0.035647	0.687212	0.0753616	0.394121	-0.323245	0.000176005	-0.634338	5.39e-16	0.436578	2.07e-07	0.157569	0.0733873	0.660488	1.24e-17	0.459311	3.87e-08	0.946506	9.88e-65
TPRG1L	brown	0.0541448	0.540649	0.0968715	0.272896	-0.401531	2.19e-06	-0.643169	1.57e-16	0.50587	8.29e-10	0.0472463	0.59349	0.699832	1.98e-20	0.483882	5.47e-09	0.946419	1.09e-64
PKLR	brown	-0.000370686	0.99666	0.055762	0.528606	-0.339547	7.75e-05	-0.618104	4.7e-15	0.458038	4.27e-08	0.0960837	0.276833	0.665486	5.77e-18	0.385071	6.07e-06	0.945842	2.13e-64
QPRT	brown	-0.0498201	0.573503	0.0765543	0.386658	-0.310674	0.000321345	-0.599252	5e-14	0.398939	2.58e-06	0.0721556	0.414604	0.629422	1.05e-15	0.397684	2.8e-06	0.945705	2.49e-64
GATM	brown	0.00112821	0.989836	0.0640417	0.46914	-0.333452	0.000105849	-0.653633	3.45e-17	0.423332	5.22e-07	0.104111	0.23848	0.672022	2.08e-18	0.442901	1.32e-07	0.945348	3.75e-64
DMGDH	brown	0.0437017	0.621518	0.0777648	0.379171	-0.44918	8.3e-08	-0.632259	7.16e-16	0.541779	2.81e-11	0.0884113	0.317181	0.677642	8.45e-19	0.474862	1.14e-08	0.94475	7.38e-64
ABAT	brown	0.0499379	0.572596	0.0664309	0.452687	-0.377201	9.7e-06	-0.666793	4.72e-18	0.4604	3.56e-08	0.105221	0.233486	0.698496	2.5e-20	0.404345	1.83e-06	0.944374	1.13e-63
ALDH1L1	brown	-0.0108999	0.902043	0.0863241	0.328785	-0.331772	0.00011523	-0.639112	2.78e-16	0.441122	1.5e-07	0.0879414	0.319769	0.684432	2.78e-19	0.432561	2.75e-07	0.943167	4.28e-63
SLC13A3	brown	0.174108	0.0475769	0.103583	0.240884	-0.324918	0.000162127	-0.557205	5.77e-12	0.433399	2.6e-07	0.123944	0.160034	0.611071	1.16e-14	0.435589	2.22e-07	0.942308	1.09e-62
DAO	brown	0.0235641	0.790152	0.0723914	0.413076	-0.380368	8.05e-06	-0.663616	7.7e-18	0.478337	8.62e-09	0.09928	0.261093	0.702796	1.17e-20	0.489923	3.3e-09	0.94226	1.15e-62
ANKS4B	brown	-0.024032	0.786084	0.0485494	0.583331	-0.331983	0.000114011	-0.601492	3.8e-14	0.470091	1.67e-08	0.0837165	0.343659	0.645565	1.12e-16	0.415754	8.69e-07	0.941673	2.15e-62
PEBP1	brown	0.0217383	0.806077	0.141513	0.108272	-0.370982	1.39e-05	-0.62633	1.59e-15	0.431863	2.89e-07	0.0839436	0.342347	0.661187	1.11e-17	0.436344	2.11e-07	0.941359	3e-62
ATPAF1	brown	-0.119212	0.176719	0.124135	0.159388	-0.373238	1.22e-05	-0.671669	2.2e-18	0.489955	3.29e-09	0.10511	0.233984	0.682749	3.67e-19	0.481816	6.49e-09	0.941326	3.1e-62
CYB5A	brown	0.0581468	0.511098	0.104426	0.237058	-0.439156	1.72e-07	-0.669244	3.22e-18	0.529033	9.77e-11	0.102674	0.24506	0.708805	3.92e-21	0.507481	7.18e-10	0.941012	4.32e-62
PBLD	brown	-0.0304706	0.730739	-0.0101065	0.909141	-0.399939	2.43e-06	-0.649344	6.47e-17	0.465421	2.41e-08	0.0999934	0.257665	0.728458	9.08e-23	0.444014	1.21e-07	0.940992	4.42e-62
PIPOX	brown	-0.0163622	0.853411	0.0711404	0.421218	-0.392189	3.94e-06	-0.690248	1.04e-19	0.49017	3.23e-09	0.0880404	0.319223	0.726903	1.24e-22	0.446969	9.77e-08	0.940851	5.12e-62
MICU1	brown	-0.118975	0.177588	0.0462096	0.601628	-0.338875	8.02e-05	-0.662619	8.96e-18	0.425908	4.37e-07	0.131228	0.136692	0.688067	1.51e-19	0.440883	1.52e-07	0.940798	5.42e-62
ADI1	brown	0.0639768	0.469591	0.107279	0.224416	-0.336746	8.95e-05	-0.582854	3.45e-13	0.433568	2.57e-07	0.123933	0.160073	0.625928	1.68e-15	0.44487	1.14e-07	0.93999	1.26e-61
CMBL	brown	0.00496307	0.955309	0.0538221	0.543068	-0.365291	1.93e-05	-0.652064	4.35e-17	0.470346	1.64e-08	0.0785183	0.374556	0.691554	8.35e-20	0.382775	6.97e-06	0.939901	1.38e-61
AK4	brown	0.0272495	0.758273	0.0833914	0.345543	-0.367544	1.69e-05	-0.67221	2.02e-18	0.450889	7.31e-08	0.10524	0.2334	0.697533	2.97e-20	0.444711	1.15e-07	0.939881	1.41e-61
CES2	brown	0.0461445	0.602141	0.161171	0.0669699	-0.312262	0.000298238	-0.56999	1.46e-12	0.477608	9.15e-09	0.0876366	0.321456	0.599798	4.67e-14	0.437661	1.92e-07	0.939475	2.14e-61
SLC6A19	brown	-0.0578141	0.513523	0.0690952	0.434725	-0.358016	2.89e-05	-0.60464	2.58e-14	0.430487	3.19e-07	0.103003	0.243541	0.642107	1.82e-16	0.434852	2.34e-07	0.939356	2.41e-61
SDHD	brown	-0.0110823	0.900412	0.115378	0.191152	-0.396853	2.95e-06	-0.677454	8.72e-19	0.474009	1.22e-08	0.0808816	0.360304	0.719287	5.48e-22	0.484931	5.01e-09	0.939283	2.6e-61
CAT	brown	-0.0182798	0.836458	0.0675136	0.445338	-0.279495	0.00128016	-0.574817	8.57e-13	0.44612	1.04e-07	0.114139	0.195993	0.605635	2.28e-14	0.442563	1.35e-07	0.938804	4.23e-61
QDPR	brown	-0.147762	0.0934063	0.038229	0.665868	-0.279957	0.00125565	-0.60023	4.44e-14	0.363102	2.18e-05	0.0889366	0.314302	0.637136	3.66e-16	0.390551	4.35e-06	0.938745	4.5e-61
SDHA	brown	-0.052213	0.555209	0.0915256	0.300366	-0.324438	0.000165996	-0.62295	2.49e-15	0.452042	6.71e-08	0.078524	0.374521	0.655587	2.59e-17	0.426596	4.17e-07	0.93829	7.11e-61
AGPAT3	brown	0.00371081	0.966577	0.0906847	0.304847	-0.244346	0.00508403	-0.553503	8.5e-12	0.396478	3.02e-06	0.125772	0.153915	0.585937	2.42e-13	0.439446	1.69e-07	0.938223	7.61e-61
SLC9A3R1	brown	-0.0495924	0.575258	0.0345194	0.696613	-0.303873	0.000440235	-0.609141	1.47e-14	0.391014	4.23e-06	0.0905251	0.305703	0.655254	2.72e-17	0.396683	2.98e-06	0.938091	8.69e-61
SERPINA6	brown	-0.102691	0.24498	0.0851182	0.335611	-0.348268	4.9e-05	-0.677919	8.08e-19	0.440407	1.58e-07	0.0991253	0.26184	0.687269	1.73e-19	0.414784	9.27e-07	0.937383	1.76e-60
TMEM174	brown	0.0550958	0.533551	0.0838554	0.342856	-0.408549	1.4e-06	-0.635758	4.43e-16	0.456905	4.65e-08	0.0911657	0.302279	0.677521	8.62e-19	0.481659	6.57e-09	0.937106	2.31e-60
AFM	brown	0.029992	0.734809	0.0982375	0.266158	-0.456999	4.62e-08	-0.659732	1.39e-17	0.541345	2.93e-11	0.0740217	0.402607	0.718376	6.52e-22	0.517557	2.88e-10	0.936713	3.4e-60
ACO2	brown	-0.0387761	0.661379	0.0835353	0.344709	-0.318825	0.000218144	-0.65279	3.91e-17	0.434201	2.45e-07	0.100342	0.255999	0.691777	8.04e-20	0.444938	1.13e-07	0.936596	3.82e-60
ALDH4A1	brown	0.0441723	0.617765	0.121997	0.166752	-0.294766	0.000663205	-0.597357	6.28e-14	0.414163	9.66e-07	0.133594	0.129696	0.638884	2.87e-16	0.412672	1.07e-06	0.936441	4.44e-60
CLPTM1	brown	-0.0500246	0.571929	0.0646777	0.464729	-0.313109	0.000286564	-0.621366	3.07e-15	0.426222	4.28e-07	0.10782	0.222075	0.67362	1.61e-18	0.430466	3.19e-07	0.936284	5.17e-60
ECHDC3	brown	-0.0977491	0.268554	0.142672	0.105385	-0.327022	0.000146118	-0.638108	3.2e-16	0.435335	2.26e-07	0.10254	0.245679	0.648177	7.66e-17	0.461304	3.32e-08	0.935334	1.29e-59
PGM1	brown	-0.0352158	0.690802	0.0812059	0.358376	-0.301597	0.000488306	-0.642608	1.7e-16	0.436903	2.03e-07	0.0933071	0.291016	0.666077	5.27e-18	0.441454	1.46e-07	0.935289	1.35e-59
AKR1A1	brown	-0.0467499	0.59738	0.0433995	0.623934	-0.368506	1.6e-05	-0.668691	3.51e-18	0.39543	3.22e-06	0.109023	0.216931	0.700453	1.77e-20	0.414328	9.56e-07	0.935243	1.41e-59
PDK2	brown	-0.0622111	0.481964	0.0685213	0.438559	-0.26482	0.00232828	-0.634742	5.1e-16	0.395929	3.12e-06	0.0737359	0.40443	0.66451	6.71e-18	0.427545	3.91e-07	0.935028	1.73e-59
MACROD1	brown	-0.124988	0.156518	0.0441115	0.618249	-0.349996	4.47e-05	-0.586521	2.26e-13	0.456795	4.69e-08	0.0519998	0.556827	0.656699	2.19e-17	0.427226	3.99e-07	0.935014	1.75e-59
TMEM192	brown	0.024494	0.782072	0.11311	0.200083	-0.370353	1.44e-05	-0.621959	2.84e-15	0.424626	4.78e-07	0.125801	0.153818	0.670118	2.81e-18	0.454686	5.5e-08	0.934857	2.04e-59
ACOX2	brown	0.0613838	0.487822	0.092405	0.295726	-0.351982	4.01e-05	-0.583381	3.25e-13	0.45529	5.26e-08	0.0146385	0.868707	0.650958	5.11e-17	0.463164	2.88e-08	0.934705	2.36e-59
PTH1R	brown	-0.00974648	0.912365	0.119438	0.175897	-0.328197	0.000137834	-0.644521	1.29e-16	0.463923	2.71e-08	0.111149	0.208046	0.668373	3.69e-18	0.441317	1.48e-07	0.934382	3.2e-59
WDR72	brown	-0.0431037	0.626302	0.0490914	0.579129	-0.330598	0.00012224	-0.582229	3.71e-13	0.469561	1.74e-08	0.0656607	0.457955	0.620885	3.27e-15	0.396587	3e-06	0.934325	3.37e-59
MME	brown	-0.0427063	0.629491	-0.000596583	0.994625	-0.346419	5.41e-05	-0.6104	1.26e-14	0.452901	6.29e-08	0.0965718	0.274389	0.64712	8.92e-17	0.426897	4.09e-07	0.933886	5.09e-59
SORD	brown	0.10171	0.249545	0.0938631	0.288138	-0.400266	2.38e-06	-0.655556	2.6e-17	0.475273	1.1e-08	0.0979065	0.26778	0.699278	2.18e-20	0.461958	3.16e-08	0.933711	6e-59
SETD3	brown	-0.033039	0.709025	0.0128559	0.884577	-0.382454	7.11e-06	-0.655307	2.7e-17	0.495874	1.99e-09	0.0871801	0.323993	0.701888	1.37e-20	0.439616	1.67e-07	0.933502	7.29e-59
SAT2	brown	0.0451094	0.610318	0.0575529	0.51543	-0.385971	5.75e-06	-0.628769	1.15e-15	0.454369	5.63e-08	0.0771157	0.383175	0.674225	1.46e-18	0.447803	9.19e-08	0.933366	8.27e-59
SLC5A12	brown	-0.00756405	0.931934	0.0386143	0.662705	-0.283432	0.0010843	-0.612254	9.95e-15	0.402409	2.07e-06	0.143149	0.104212	0.647288	8.71e-17	0.399322	2.52e-06	0.933182	9.81e-59
ACSF2	brown	0.0789827	0.371729	0.0339798	0.701128	-0.355562	3.3e-05	-0.604921	2.49e-14	0.459913	3.7e-08	0.019455	0.826105	0.649662	6.18e-17	0.447816	9.18e-08	0.932999	1.16e-58
RIDA	brown	-0.00683488	0.938482	0.0888735	0.314647	-0.449022	8.4e-08	-0.689317	1.22e-19	0.507567	7.12e-10	0.0763777	0.387757	0.716342	9.61e-22	0.489154	3.52e-09	0.932752	1.46e-58
ETFA	brown	0.0115658	0.896091	0.100293	0.256236	-0.362019	2.31e-05	-0.620956	3.24e-15	0.482871	5.95e-09	0.0708702	0.422988	0.643998	1.4e-16	0.487662	3.99e-09	0.932103	2.64e-58
FOLR1	brown	-0.134501	0.127091	0.121773	0.167539	-0.347984	4.97e-05	-0.648333	7.49e-17	0.495703	2.02e-09	0.0656204	0.458232	0.673191	1.73e-18	0.441853	1.42e-07	0.931731	3.7e-58
PCCB	brown	0.0109249	0.901819	0.06222	0.481902	-0.273523	0.00163948	-0.62946	1.05e-15	0.373125	1.23e-05	0.128359	0.145557	0.650359	5.58e-17	0.360493	2.52e-05	0.931672	3.91e-58
PRDX3	brown	-0.00658859	0.940695	0.0889679	0.314131	-0.40649	1.6e-06	-0.671363	2.31e-18	0.474738	1.15e-08	0.10093	0.253209	0.70847	4.17e-21	0.476295	1.02e-08	0.931498	4.57e-58
SUSD2	brown	0.0837885	0.343243	0.0868398	0.325893	-0.37126	1.37e-05	-0.648982	6.82e-17	0.49228	2.7e-09	0.1326	0.132601	0.694859	4.73e-20	0.44364	1.25e-07	0.931271	5.61e-58
GGT6	brown	0.0233744	0.791802	0.0858677	0.331358	-0.364637	2e-05	-0.672562	1.91e-18	0.406428	1.6e-06	0.142907	0.104805	0.706737	5.73e-21	0.395936	3.12e-06	0.931154	6.23e-58
NIPSNAP1	brown	-0.0339479	0.701395	0.0602845	0.495662	-0.308641	0.000353329	-0.649507	6.32e-17	0.410338	1.24e-06	0.0697123	0.430624	0.677266	8.98e-19	0.417281	7.85e-07	0.931095	6.57e-58
OGDH	brown	-0.0767913	0.385185	0.0884782	0.316813	-0.226435	0.00958184	-0.557004	5.9e-12	0.381668	7.45e-06	0.134082	0.12829	0.574338	9.04e-13	0.353396	3.72e-05	0.931056	6.8e-58
SLC51B	brown	0.0671003	0.448135	0.0543287	0.539273	-0.337509	8.61e-05	-0.607623	1.78e-14	0.410863	1.2e-06	0.0901409	0.307768	0.667023	4.55e-18	0.405953	1.65e-06	0.931046	6.86e-58
ALDH5A1	brown	-0.0333452	0.706451	0.0470371	0.595127	-0.285494	0.000993009	-0.645678	1.1e-16	0.401717	2.17e-06	0.108309	0.219976	0.675527	1.19e-18	0.434859	2.34e-07	0.930341	1.29e-57
UPB1	brown	0.0767681	0.385329	0.123363	0.162019	-0.425945	4.36e-07	-0.650795	5.24e-17	0.509442	6.02e-10	0.0711305	0.421282	0.669815	2.94e-18	0.480407	7.28e-09	0.930324	1.31e-57
ACMSD	brown	-0.0552124	0.532684	0.020818	0.814135	-0.455368	5.22e-08	-0.684387	2.8e-19	0.458837	4.01e-08	0.061778	0.485026	0.729558	7.28e-23	0.442193	1.39e-07	0.929991	1.75e-57
SDHB	brown	0.0679592	0.442333	0.10786	0.221905	-0.348635	4.8e-05	-0.662125	9.67e-18	0.435335	2.26e-07	0.0909969	0.303178	0.720103	4.68e-22	0.470802	1.58e-08	0.929757	2.15e-57
ACAA1	brown	0.0107927	0.903002	0.0937268	0.288842	-0.415045	9.11e-07	-0.66828	3.74e-18	0.506899	7.56e-10	0.111534	0.206465	0.697853	2.8e-20	0.510333	5.56e-10	0.929415	2.91e-57
POLDIP2	brown	0.012262	0.889874	0.114443	0.194798	-0.335374	9.6e-05	-0.609482	1.41e-14	0.363827	2.09e-05	0.121397	0.168863	0.658843	1.59e-17	0.395729	3.16e-06	0.929405	2.93e-57
EPHX2	brown	-0.0128729	0.884425	0.088266	0.31798	-0.30059	0.000511102	-0.659853	1.36e-17	0.395117	3.28e-06	0.0551294	0.533301	0.692913	6.62e-20	0.3695	1.52e-05	0.9293	3.21e-57
SARDH	brown	0.0824742	0.350893	0.0433995	0.623934	-0.341207	7.11e-05	-0.63083	8.7e-16	0.462043	3.14e-08	0.0612067	0.48908	0.703905	9.57e-21	0.421534	5.9e-07	0.928278	7.8e-57
SLC6A13	brown	0.0685101	0.438634	0.0231422	0.793824	-0.348727	4.78e-05	-0.594112	9.27e-14	0.424125	4.94e-07	0.03872	0.661839	0.649373	6.44e-17	0.393403	3.65e-06	0.927778	1.2e-56
KL	brown	-0.0924916	0.295272	0.0669784	0.448962	-0.289616	0.000831281	-0.601573	3.77e-14	0.416483	8.28e-07	0.130139	0.140007	0.634686	5.14e-16	0.460526	3.53e-08	0.927364	1.7e-56
AUH	brown	-0.109844	0.213469	0.0596829	0.499981	-0.304203	0.00043363	-0.601225	3.93e-14	0.446839	9.87e-08	0.160425	0.068259	0.623722	2.25e-15	0.465002	2.49e-08	0.926973	2.37e-56
FAH	brown	-0.00981476	0.911753	0.0219723	0.804031	-0.298879	0.000552066	-0.596429	7.02e-14	0.370818	1.41e-05	0.0682383	0.440457	0.661374	1.08e-17	0.3823	7.17e-06	0.926712	2.95e-56
TBC1D13	brown	-0.0327443	0.711505	0.045995	0.603319	-0.370592	1.42e-05	-0.634215	5.48e-16	0.461168	3.36e-08	0.0404135	0.648015	0.687269	1.73e-19	0.460638	3.5e-08	0.92648	3.59e-56
C9orf66	brown	0.039661	0.654143	0.0941975	0.286416	-0.316372	0.000245404	-0.657103	2.06e-17	0.378763	8.85e-06	0.0617593	0.485158	0.709038	3.76e-21	0.416035	8.53e-07	0.926444	3.7e-56
ETFB	brown	0.124148	0.159344	0.111145	0.208062	-0.329435	0.000129575	-0.585587	2.52e-13	0.46706	2.12e-08	0.0804379	0.362954	0.620686	3.36e-15	0.425024	4.65e-07	0.926346	4.02e-56
HPD	brown	0.0694219	0.432551	0.128393	0.145449	-0.375281	1.09e-05	-0.636362	4.08e-16	0.447949	9.09e-08	0.0946653	0.284019	0.672437	1.95e-18	0.421557	5.89e-07	0.92606	5.1e-56
ASB15	brown	0.0307478	0.728385	0.0377735	0.669615	-0.336249	9.18e-05	-0.616756	5.59e-15	0.438053	1.87e-07	0.0801873	0.364456	0.664717	6.5e-18	0.441311	1.48e-07	0.925597	7.49e-56
SLC25A10	brown	0.0759834	0.390219	0.0630592	0.476	-0.361834	2.34e-05	-0.659445	1.45e-17	0.393606	3.61e-06	0.108342	0.219834	0.704733	8.24e-21	0.402338	2.08e-06	0.925416	8.7e-56
GJB1	brown	-0.0667848	0.450277	0.116431	0.187105	-0.425045	4.64e-07	-0.654518	3.03e-17	0.544496	2.14e-11	0.1038	0.239895	0.692321	7.32e-20	0.460141	3.63e-08	0.925388	8.9e-56
SEPHS2	brown	-0.0196888	0.824049	0.0639044	0.470096	-0.259262	0.00289569	-0.57739	6.42e-13	0.301747	0.000485013	0.103504	0.241246	0.612473	9.68e-15	0.352788	3.84e-05	0.924974	1.25e-55
HNF4A	brown	-0.0147777	0.86747	0.0425116	0.631055	-0.31001	0.000331482	-0.630002	9.73e-16	0.386375	5.61e-06	0.0660526	0.45527	0.664373	6.85e-18	0.39151	4.1e-06	0.924925	1.3e-55
DIO1	brown	-0.0311655	0.724842	0.0594505	0.501655	-0.35197	4.02e-05	-0.652198	4.26e-17	0.361773	2.35e-05	0.0681605	0.440979	0.679331	6.43e-19	0.391585	4.09e-06	0.924536	1.79e-55
ENPP6	brown	0.0497563	0.573994	0.0256057	0.772445	-0.301618	0.00048786	-0.652701	3.96e-17	0.369053	1.56e-05	0.121547	0.168334	0.684529	2.73e-19	0.374796	1.12e-05	0.923687	3.57e-55
RAB11FIP3	brown	-0.0149661	0.865796	0.0595616	0.500854	-0.334598	9.99e-05	-0.606455	2.06e-14	0.418298	7.34e-07	0.0752617	0.39475	0.650581	5.4e-17	0.422246	5.62e-07	0.923608	3.8e-55
PDSS2	brown	0.0348881	0.693534	0.119103	0.177121	-0.314716	0.000265548	-0.584383	2.9e-13	0.414292	9.58e-07	0.10528	0.233221	0.643013	1.6e-16	0.404994	1.76e-06	0.923423	4.41e-55
GPR89B	brown	-0.0101134	0.90908	0.0734232	0.406432	-0.426777	4.12e-07	-0.613144	8.89e-15	0.472655	1.36e-08	0.0319407	0.718282	0.671806	2.15e-18	0.471455	1.5e-08	0.923259	5.03e-55
FH	brown	-0.0317676	0.719746	0.0561882	0.525456	-0.311027	0.000316075	-0.676668	9.89e-19	0.425242	4.58e-07	0.0897313	0.309981	0.717426	7.82e-22	0.447525	9.38e-08	0.92301	6.14e-55
PLEKHB2	brown	-0.00382239	0.965573	0.124674	0.15757	-0.291407	0.000768846	-0.603238	3.07e-14	0.44097	1.51e-07	0.170851	0.0519563	0.634026	5.62e-16	0.445179	1.11e-07	0.922654	8.16e-55
SLC23A1	brown	-0.0306663	0.729077	0.0884019	0.317232	-0.460246	3.6e-08	-0.688747	1.35e-19	0.525816	1.33e-10	0.0295884	0.738248	0.728726	8.6e-23	0.521415	2.01e-10	0.922416	9.85e-55
GK	brown	-0.143159	0.104188	0.0209608	0.812883	-0.336994	8.84e-05	-0.65378	3.38e-17	0.447178	9.62e-08	0.0813967	0.357243	0.681024	4.87e-19	0.425497	4.5e-07	0.922206	1.16e-54
BHMT2	brown	-0.00175807	0.984162	0.0275359	0.755812	-0.391676	4.06e-06	-0.639945	2.47e-16	0.46036	3.57e-08	0.0702319	0.427187	0.683814	3.08e-19	0.46597	2.31e-08	0.922205	1.16e-54
HIBADH	brown	-0.0281807	0.750281	0.0764593	0.387249	-0.363768	2.1e-05	-0.664715	6.5e-18	0.440558	1.56e-07	0.0908671	0.303871	0.694366	5.15e-20	0.404253	1.84e-06	0.922192	1.18e-54
XPNPEP2	brown	-0.0593313	0.502514	0.0567105	0.521607	-0.319973	0.000206381	-0.58704	2.13e-13	0.446833	9.87e-08	0.0761897	0.38893	0.602636	3.31e-14	0.401923	2.14e-06	0.922131	1.23e-54
SLC25A44	brown	-0.0532252	0.547556	0.00668169	0.939858	-0.337183	8.75e-05	-0.590553	1.41e-13	0.414207	9.64e-07	0.0792983	0.369815	0.620402	3.48e-15	0.414143	9.68e-07	0.921042	2.9e-54
DHRS4	brown	-0.127178	0.149327	0.0601192	0.496847	-0.406105	1.64e-06	-0.6493	6.51e-17	0.469782	1.71e-08	0.0575386	0.515534	0.676235	1.06e-18	0.474001	1.22e-08	0.921014	2.96e-54
NQO2	brown	-0.0108755	0.902261	0.0220636	0.803233	-0.370847	1.4e-05	-0.677745	8.31e-19	0.436413	2.1e-07	0.0503817	0.569184	0.71251	1.98e-21	0.442727	1.33e-07	0.920622	4.02e-54
AGXT2	brown	-0.0879341	0.31981	-0.00748728	0.932623	-0.279128	0.00130002	-0.584711	2.79e-13	0.384377	6.33e-06	0.0379223	0.66839	0.62254	2.63e-15	0.42509	4.63e-07	0.920549	4.25e-54
ESPN	brown	0.118152	0.180628	0.060054	0.497315	-0.367761	1.67e-05	-0.594752	8.59e-14	0.455675	5.1e-08	0.110838	0.209327	0.66521	6.02e-18	0.414722	9.31e-07	0.920474	4.5e-54
ADH5	brown	-0.0554319	0.531053	0.016009	0.856541	-0.389912	4.53e-06	-0.653085	3.74e-17	0.498611	1.57e-09	0.0253521	0.774638	0.685153	2.46e-19	0.45379	5.88e-08	0.920291	5.19e-54
CPT2	brown	0.0263841	0.765725	0.113188	0.19977	-0.281584	0.00117254	-0.579783	4.9e-13	0.429542	3.4e-07	0.136258	0.122154	0.59761	6.09e-14	0.414555	9.42e-07	0.919715	8.07e-54
PCCA	brown	-0.060785	0.492084	0.0759129	0.39066	-0.319215	0.000214083	-0.567442	1.93e-12	0.471794	1.46e-08	0.0711363	0.421244	0.566281	2.19e-12	0.467349	2.08e-08	0.919638	8.56e-54
LDHB	brown	0.0216498	0.806851	0.0391742	0.65812	-0.339669	7.7e-05	-0.651441	4.77e-17	0.425584	4.47e-07	0.117513	0.183015	0.711808	2.25e-21	0.419629	6.71e-07	0.919461	9.8e-54
ATP5F1C	brown	0.00304567	0.972566	0.0899706	0.308687	-0.315918	0.000250778	-0.621061	3.2e-15	0.421782	5.8e-07	0.0729781	0.40929	0.670919	2.47e-18	0.424809	4.72e-07	0.918508	2.02e-53
FN3K	brown	-0.0188932	0.831051	0.0369949	0.676038	-0.303518	0.00044742	-0.570397	1.4e-12	0.38595	5.76e-06	0.0957752	0.278386	0.616275	5.95e-15	0.407228	1.52e-06	0.918242	2.46e-53
TDP2	brown	-0.0434365	0.623638	0.0705514	0.425082	-0.399067	2.56e-06	-0.638051	3.22e-16	0.471904	1.45e-08	0.137093	0.119862	0.68673	1.89e-19	0.473292	1.3e-08	0.918178	2.59e-53
DHTKD1	brown	-0.0181631	0.837488	0.0494257	0.576545	-0.374732	1.12e-05	-0.716312	9.67e-22	0.420378	6.38e-07	0.150122	0.0882324	0.748795	1.28e-24	0.436369	2.1e-07	0.917951	3.06e-53
HADHB	brown	-0.0719647	0.415843	0.118799	0.178237	-0.267416	0.00209951	-0.598895	5.22e-14	0.459753	3.74e-08	0.172115	0.050219	0.589555	1.59e-13	0.466558	2.21e-08	0.917888	3.21e-53
PLA2G12B	brown	0.00950058	0.914567	0.095756	0.278482	-0.257844	0.00305921	-0.570382	1.4e-12	0.386688	5.51e-06	0.113759	0.197497	0.61008	1.31e-14	0.394851	3.34e-06	0.917517	4.23e-53
ATP5F1B	brown	-0.0050371	0.954643	0.0907562	0.304464	-0.284282	0.0010458	-0.665906	5.41e-18	0.395566	3.19e-06	0.118149	0.180639	0.701284	1.53e-20	0.423209	5.26e-07	0.917056	5.96e-53
AZGP1	brown	0.091936	0.298194	0.0534522	0.545847	-0.415853	8.64e-07	-0.644642	1.27e-16	0.471857	1.45e-08	0.0858119	0.331673	0.706781	5.68e-21	0.439074	1.73e-07	0.917053	5.98e-53
FAM151A	brown	0.0163096	0.853877	0.063891	0.470189	-0.268013	0.00204991	-0.572945	1.06e-12	0.369473	1.52e-05	0.164445	0.0615389	0.610769	1.2e-14	0.390227	4.44e-06	0.917024	6.1e-53
ECI2	brown	-0.0378764	0.668768	0.0347541	0.694652	-0.378551	8.96e-06	-0.690453	1.01e-19	0.473408	1.28e-08	0.102306	0.246764	0.72437	2.04e-22	0.445142	1.12e-07	0.916845	6.96e-53
SLC22A13	brown	-0.167437	0.0568974	0.0211636	0.811107	-0.331091	0.000119252	-0.722253	3.09e-22	0.408881	1.37e-06	0.0217423	0.806042	0.716307	9.67e-22	0.426736	4.13e-07	0.916555	8.63e-53
ETNK2	brown	0.0265229	0.764528	0.0111159	0.900112	-0.346762	5.31e-05	-0.630471	9.13e-16	0.404508	1.81e-06	0.0787695	0.373025	0.692701	6.86e-20	0.395108	3.29e-06	0.916371	9.87e-53
ACO1	brown	0.0267679	0.762418	0.100663	0.254477	-0.187475	0.0326897	-0.52052	2.18e-10	0.361931	2.32e-05	0.126706	0.150855	0.564434	2.67e-12	0.375281	1.09e-05	0.915664	1.65e-52
ATP1B1	brown	-0.0634431	0.473313	0.129759	0.141178	-0.352764	3.85e-05	-0.562517	3.29e-12	0.513468	4.18e-10	0.109828	0.213534	0.59431	9.05e-14	0.488168	3.83e-09	0.915656	1.66e-52
UQCRC1	brown	0.00585503	0.947288	0.0513408	0.561845	-0.313469	0.000281728	-0.622852	2.53e-15	0.386643	5.52e-06	0.117967	0.181316	0.678722	7.1e-19	0.359868	2.61e-05	0.915585	1.75e-52
MTCH2	brown	0.0447488	0.613179	0.0675177	0.445311	-0.309423	0.000340695	-0.61572	6.39e-15	0.372891	1.25e-05	0.136538	0.121382	0.652136	4.3e-17	0.359618	2.64e-05	0.915416	1.98e-52
ECH1	brown	-0.0437672	0.620995	0.112277	0.203438	-0.307814	0.000367167	-0.60142	3.84e-14	0.440701	1.54e-07	0.097988	0.26738	0.610449	1.25e-14	0.440772	1.54e-07	0.915299	2.15e-52
GIPC2	brown	-0.0648659	0.463427	0.043236	0.625243	-0.392853	3.78e-06	-0.619409	3.97e-15	0.520508	2.19e-10	0.0982739	0.26598	0.67752	8.62e-19	0.461588	3.25e-08	0.915216	2.29e-52
SLC4A4	brown	0.0188391	0.831527	0.0441147	0.618223	-0.233372	0.00753668	-0.516766	3.09e-10	0.35845	2.82e-05	0.109282	0.215835	0.560821	3.94e-12	0.35846	2.82e-05	0.915103	2.48e-52
HSD17B14	brown	-0.0263714	0.765834	0.0272798	0.758013	-0.318131	0.000225563	-0.599064	5.11e-14	0.362435	2.26e-05	0.0845307	0.33897	0.620392	3.49e-15	0.404752	1.79e-06	0.915	2.67e-52
NAT8	brown	-0.0913186	0.301465	0.0297964	0.736475	-0.351973	4.02e-05	-0.661608	1.05e-17	0.440027	1.62e-07	0.0939883	0.287493	0.688783	1.34e-19	0.407197	1.52e-06	0.914799	3.09e-52
CUBN	brown	-0.0759654	0.390332	0.00828627	0.925453	-0.295377	0.000645503	-0.593939	9.46e-14	0.392998	3.74e-06	0.0675499	0.445093	0.616272	5.95e-15	0.335312	9.63e-05	0.914643	3.45e-52
MUT	brown	-0.0193569	0.826968	0.0878741	0.320142	-0.360968	2.45e-05	-0.606245	2.12e-14	0.439678	1.66e-07	0.13011	0.140097	0.643681	1.46e-16	0.478533	8.49e-09	0.914475	3.9e-52
FBXL5	brown	-0.0594184	0.501886	0.00637274	0.942634	-0.332606	0.00011048	-0.610552	1.23e-14	0.433763	2.53e-07	0.103736	0.240187	0.640561	2.27e-16	0.407917	1.46e-06	0.91347	7.97e-52
ZDHHC9	brown	-0.147446	0.0941164	0.0911378	0.302427	-0.287505	0.000910835	-0.57134	1.26e-12	0.439477	1.69e-07	0.0699895	0.428788	0.60395	2.81e-14	0.436079	2.15e-07	0.913466	7.99e-52
ADH6	brown	-0.092085	0.297409	0.068242	0.440432	-0.365628	1.89e-05	-0.654127	3.21e-17	0.467915	1.98e-08	0.0887251	0.315459	0.694251	5.25e-20	0.433782	2.53e-07	0.91345	8.08e-52
CRAT	brown	-0.0945059	0.284835	0.0774519	0.381098	-0.318641	0.00022009	-0.622667	2.59e-15	0.396127	3.08e-06	0.0389752	0.659748	0.671289	2.33e-18	0.390625	4.33e-06	0.91285	1.23e-51
BTD	brown	-0.039397	0.656298	-0.00304592	0.972563	-0.323891	0.000170519	-0.590787	1.37e-13	0.469116	1.81e-08	0.0624464	0.480305	0.654467	3.05e-17	0.412859	1.05e-06	0.912795	1.28e-51
HDAC6	brown	0.0268386	0.761809	0.0878479	0.320286	-0.301154	0.00049822	-0.594726	8.61e-14	0.400371	2.36e-06	0.0306645	0.729091	0.639395	2.67e-16	0.409982	1.27e-06	0.912764	1.31e-51
ABHD6	brown	-0.0992246	0.26136	0.135372	0.124625	-0.319953	0.000206582	-0.663439	7.91e-18	0.41908	6.96e-07	0.0923601	0.295962	0.662549	9.06e-18	0.462664	2.99e-08	0.912592	1.48e-51
FOLH1B	brown	0.165832	0.0593506	0.0206893	0.815263	-0.324109	0.000168705	-0.64871	7.09e-17	0.40681	1.56e-06	0.0987008	0.263899	0.706773	5.69e-21	0.426688	4.15e-07	0.912475	1.6e-51
SLC41A1	brown	-0.0631364	0.475459	0.118944	0.177703	-0.357287	3.01e-05	-0.65638	2.3e-17	0.469829	1.71e-08	0.11661	0.186423	0.681504	4.5e-19	0.444553	1.17e-07	0.912412	1.68e-51
ASB9	brown	0.0103699	0.906784	0.100158	0.256879	-0.370244	1.45e-05	-0.633521	6.03e-16	0.391412	4.13e-06	0.0662419	0.453976	0.659671	1.4e-17	0.430409	3.2e-07	0.911727	2.7e-51
DERA	brown	-0.0679589	0.442335	0.0327477	0.711476	-0.33393	0.000103317	-0.640728	2.22e-16	0.44656	1.01e-07	0.0967371	0.273565	0.691349	8.65e-20	0.448216	8.92e-08	0.911656	2.83e-51
MAP7	brown	-0.136601	0.121208	-0.00631893	0.943118	-0.333249	0.000106944	-0.610496	1.24e-14	0.420607	6.28e-07	0.126698	0.150881	0.65486	2.88e-17	0.399584	2.48e-06	0.911586	2.98e-51
CERS2	brown	-0.0566481	0.522066	-0.00107669	0.9903	-0.335451	9.56e-05	-0.672215	2.02e-18	0.392221	3.93e-06	0.0980019	0.267312	0.728012	9.92e-23	0.449355	8.19e-08	0.911241	3.78e-51
HGD	brown	-0.0903114	0.306851	0.0609688	0.490774	-0.388765	4.86e-06	-0.651398	4.8e-17	0.453001	6.24e-08	0.0387689	0.661438	0.688545	1.39e-19	0.388745	4.86e-06	0.911019	4.4e-51
PCYOX1	brown	-0.106792	0.226539	0.0437801	0.620893	-0.309197	0.000344306	-0.591379	1.28e-13	0.472081	1.43e-08	0.0846522	0.338274	0.629701	1.01e-15	0.45531	5.25e-08	0.910911	4.74e-51
MYORG	brown	-0.0119446	0.892707	0.0429791	0.627301	-0.270997	0.00181729	-0.560707	3.99e-12	0.461384	3.3e-08	0.0678712	0.442925	0.604993	2.47e-14	0.421072	6.08e-07	0.910366	6.87e-51
SFXN2	brown	0.0175319	0.843061	0.108181	0.220523	-0.280031	0.00125175	-0.586741	2.21e-13	0.38309	6.84e-06	0.136933	0.120298	0.638414	3.06e-16	0.451055	7.22e-08	0.910053	8.51e-51
SLC31A1	brown	-0.0867903	0.326169	0.0597208	0.499709	-0.338881	8.02e-05	-0.617999	4.76e-15	0.490186	3.23e-09	0.0349259	0.693218	0.676372	1.04e-18	0.45596	5e-08	0.909855	9.73e-51
HAO2	brown	0.00336591	0.969682	0.0712723	0.420355	-0.438002	1.87e-07	-0.746201	2.26e-24	0.491765	2.82e-09	0.0352899	0.690184	0.757993	1.63e-25	0.464823	2.53e-08	0.909271	1.44e-50
SLC7A9	brown	-0.0191644	0.828662	0.0324858	0.713682	-0.258137	0.00302471	-0.540251	3.27e-11	0.350444	4.36e-05	0.0745056	0.399529	0.592945	1.06e-13	0.352754	3.85e-05	0.909186	1.53e-50
GPR137B	brown	0.110402	0.211138	0.102927	0.243894	-0.289297	0.000842895	-0.532283	7.14e-11	0.405574	1.69e-06	0.0609578	0.490852	0.597494	6.18e-14	0.404378	1.83e-06	0.90902	1.71e-50
TKFC	brown	-0.00685821	0.938272	0.0928119	0.293596	-0.435811	2.19e-07	-0.712525	1.97e-21	0.522661	1.79e-10	0.0702439	0.427108	0.758647	1.4e-25	0.461379	3.3e-08	0.908792	1.99e-50
SLC25A42	brown	0.106331	0.228563	0.14783	0.0932537	-0.310194	0.000328648	-0.60573	2.26e-14	0.413715	9.95e-07	0.145832	0.0978134	0.606849	1.96e-14	0.470141	1.67e-08	0.907879	3.66e-50
A1CF	brown	0.0535902	0.544809	0.0628329	0.477587	-0.357804	2.92e-05	-0.602982	3.17e-14	0.483251	5.76e-09	0.101143	0.252206	0.665951	5.37e-18	0.409705	1.3e-06	0.907877	3.66e-50
DYNLL2	brown	-0.101727	0.249464	0.0634676	0.473142	-0.355883	3.25e-05	-0.629713	1.01e-15	0.508225	6.72e-10	0.0716022	0.418201	0.656171	2.37e-17	0.467101	2.12e-08	0.907834	3.76e-50
GPX3	brown	0.0754311	0.393683	0.129182	0.142968	-0.263384	0.00246439	-0.502076	1.16e-09	0.319271	0.000213508	0.138317	0.11656	0.529421	9.41e-11	0.372707	1.26e-05	0.907728	4.04e-50
SUCLG2	brown	-0.0369773	0.676183	0.0525213	0.552873	-0.340125	7.52e-05	-0.60856	1.59e-14	0.447596	9.33e-08	0.137423	0.118963	0.638892	2.87e-16	0.395	3.31e-06	0.90738	5.08e-50
TST	brown	0.0238437	0.78772	0.062942	0.476821	-0.331776	0.000115207	-0.606297	2.1e-14	0.439395	1.7e-07	0.0207579	0.814662	0.670067	2.83e-18	0.391141	4.2e-06	0.907211	5.68e-50
DIP2C	brown	-0.0182516	0.836707	0.0758827	0.39085	-0.358938	2.75e-05	-0.637435	3.51e-16	0.474242	1.2e-08	0.0694375	0.432447	0.677989	7.99e-19	0.510531	5.46e-10	0.906893	7e-50
HDHD3	brown	-0.0343405	0.698109	0.0966328	0.274085	-0.318687	0.000219607	-0.618839	4.27e-15	0.402292	2.09e-06	0.058557	0.508117	0.649784	6.07e-17	0.437274	1.97e-07	0.906378	9.79e-50
RAB29	brown	-0.0162804	0.854136	-0.00810826	0.92705	-0.240232	0.00590441	-0.597205	6.4e-14	0.356468	3.15e-05	0.174413	0.0471844	0.643778	1.44e-16	0.390671	4.32e-06	0.906332	1.01e-49
SHPK	brown	0.0541428	0.540664	0.0428604	0.628254	-0.306856	0.000383808	-0.557186	5.78e-12	0.368017	1.65e-05	0.156827	0.0747701	0.590391	1.44e-13	0.324745	0.000163513	0.905464	1.77e-49
STAU1	brown	-0.0823279	0.351751	0.0280462	0.751434	-0.368393	1.61e-05	-0.643025	1.6e-16	0.46248	3.03e-08	0.0778765	0.378485	0.686844	1.86e-19	0.461504	3.27e-08	0.905435	1.8e-49
GGH	brown	-0.000193162	0.99826	0.0729758	0.409305	-0.320967	0.000196678	-0.581913	3.85e-13	0.469796	1.71e-08	0.115637	0.190153	0.604063	2.77e-14	0.497802	1.68e-09	0.9053	1.97e-49
NDUFS2	brown	0.0167113	0.850319	0.0991467	0.261737	-0.320268	0.000203454	-0.617649	4.98e-15	0.384094	6.44e-06	0.14122	0.109014	0.659147	1.52e-17	0.443222	1.29e-07	0.905264	2.01e-49
TLN2	brown	-0.106516	0.227748	0.111783	0.205447	-0.270204	0.00187666	-0.565445	2.4e-12	0.337659	8.54e-05	0.100215	0.256606	0.56268	3.23e-12	0.406132	1.63e-06	0.905211	2.08e-49
GPT2	brown	0.0539075	0.542427	0.158739	0.071251	-0.27933	0.00128907	-0.589791	1.54e-13	0.39316	3.71e-06	0.160718	0.0677498	0.592892	1.07e-13	0.463981	2.7e-08	0.905145	2.17e-49
PRLR	brown	-0.0843984	0.339729	0.0444817	0.615302	-0.285597	0.000988646	-0.648958	6.84e-17	0.335178	9.7e-05	0.175521	0.0457754	0.643705	1.45e-16	0.402301	2.09e-06	0.904908	2.53e-49
PINK1	brown	0.0390639	0.659022	0.194294	0.0267564	-0.330759	0.00012126	-0.550928	1.11e-11	0.476648	9.89e-09	0.0802651	0.363989	0.579825	4.88e-13	0.443663	1.25e-07	0.904746	2.81e-49
SLC16A9	brown	-0.0566689	0.521913	0.0544332	0.538491	-0.331313	0.000117925	-0.580824	4.36e-13	0.465504	2.4e-08	0.0303842	0.731473	0.629322	1.07e-15	0.435834	2.19e-07	0.90445	3.39e-49
ACSM2B	brown	-0.0753376	0.394272	0.0235189	0.790545	-0.245482	0.00487618	-0.580259	4.64e-13	0.359879	2.61e-05	0.0201224	0.820239	0.603209	3.08e-14	0.386834	5.46e-06	0.904077	4.3e-49
PC	brown	0.0834034	0.345474	0.138698	0.115546	-0.36797	1.65e-05	-0.625459	1.79e-15	0.458886	4e-08	0.120515	0.172002	0.65138	4.81e-17	0.420136	6.48e-07	0.904024	4.45e-49
MCCC1	brown	0.0194028	0.826565	0.113036	0.200381	-0.370754	1.41e-05	-0.598332	5.58e-14	0.4717	1.47e-08	0.0214417	0.808672	0.643254	1.55e-16	0.399325	2.52e-06	0.903835	5.01e-49
MT-CYB	brown	0.044585	0.614481	0.182	0.0382263	-0.3853	5.99e-06	-0.522119	1.88e-10	0.501807	1.19e-09	-0.00553048	0.950206	0.57275	1.08e-12	0.53286	6.75e-11	0.903375	6.7e-49
MIOX	brown	-0.00946514	0.914885	0.056116	0.525989	-0.419424	6.8e-07	-0.703072	1.11e-20	0.459971	3.68e-08	0.0554745	0.530738	0.740888	7.04e-24	0.405768	1.67e-06	0.903231	7.33e-49
SLC13A2	brown	0.0388337	0.660907	0.123534	0.161434	-0.332651	0.000110233	-0.578975	5.37e-13	0.422669	5.46e-07	0.0811	0.359005	0.588454	1.81e-13	0.393704	3.58e-06	0.902977	8.61e-49
PXMP2	brown	0.0206986	0.815182	0.0696483	0.431048	-0.407569	1.49e-06	-0.685226	2.43e-19	0.444366	1.18e-07	0.0228343	0.796507	0.724885	1.84e-22	0.442608	1.34e-07	0.902908	8.98e-49
SULT1C2	brown	-0.0662579	0.453867	0.0793344	0.369596	-0.259769	0.00283918	-0.544529	2.13e-11	0.421052	6.09e-07	0.101068	0.25256	0.585419	2.57e-13	0.459515	3.81e-08	0.902712	1.02e-48
PAH	brown	-0.0531939	0.547792	0.0246356	0.780844	-0.221316	0.0113908	-0.530564	8.43e-11	0.298568	0.000559819	0.102028	0.24806	0.558025	5.3e-12	0.335199	9.69e-05	0.902483	1.17e-48
GLTPD2	brown	0.0837769	0.34331	0.138989	0.114777	-0.425962	4.36e-07	-0.634808	5.05e-16	0.464581	2.58e-08	0.0786753	0.373599	0.697924	2.77e-20	0.464672	2.56e-08	0.902406	1.23e-48
PCYT2	brown	0.0835204	0.344795	0.085557	0.333117	-0.367244	1.72e-05	-0.631459	7.98e-16	0.371651	1.34e-05	0.103199	0.242642	0.679598	6.15e-19	0.417603	7.68e-07	0.902016	1.57e-48
EIF4EBP2	brown	-0.00525219	0.952708	0.0558826	0.527714	-0.294018	0.000685504	-0.582817	3.47e-13	0.404941	1.76e-06	0.110288	0.211611	0.598609	5.4e-14	0.440653	1.55e-07	0.901953	1.63e-48
ASB13	brown	0.0579674	0.512405	0.129397	0.142299	-0.274014	0.00160675	-0.566856	2.06e-12	0.405746	1.67e-06	0.0206621	0.815502	0.612552	9.58e-15	0.410525	1.23e-06	0.901702	1.9e-48
GLS	brown	-0.148057	0.0927461	0.0223609	0.800637	-0.266165	0.00220711	-0.593765	9.66e-14	0.411408	1.16e-06	0.085792	0.331786	0.6152	6.83e-15	0.409156	1.34e-06	0.901699	1.91e-48
BPHL	brown	-0.038577	0.663011	0.0705965	0.424785	-0.442816	1.32e-07	-0.711638	2.32e-21	0.508036	6.83e-10	0.051129	0.563461	0.719311	5.45e-22	0.390738	4.3e-06	0.901262	2.5e-48
PPP1R16A	brown	0.0508617	0.565505	0.0510625	0.563969	-0.377279	9.66e-06	-0.638334	3.1e-16	0.45355	5.99e-08	0.087954	0.3197	0.69611	3.8e-20	0.437841	1.89e-07	0.901239	2.53e-48
CES3	brown	0.0599368	0.498156	0.026929	0.761031	-0.319102	0.000215251	-0.575187	8.22e-13	0.438822	1.77e-07	0.057471	0.516029	0.621557	3e-15	0.396511	3.01e-06	0.901212	2.58e-48
SLC16A4	brown	-0.213709	0.0146305	-0.043398	0.623946	-0.282067	0.00114886	-0.565724	2.33e-12	0.353497	3.7e-05	0.0260323	0.76876	0.606265	2.11e-14	0.369727	1.5e-05	0.901166	2.65e-48
PRR13	brown	-0.0278416	0.753188	0.0607107	0.492615	-0.307072	0.000379993	-0.636765	3.85e-16	0.358226	2.86e-05	0.0911325	0.302455	0.689878	1.11e-19	0.397143	2.89e-06	0.900967	3e-48
P4HA2	brown	-0.104234	0.237927	0.0109046	0.902001	-0.388251	5.01e-06	-0.673634	1.61e-18	0.432378	2.79e-07	0.0440132	0.619033	0.715499	1.13e-21	0.419316	6.85e-07	0.900831	3.25e-48
FABP1	brown	0.055025	0.534078	0.154082	0.0800656	-0.319203	0.000214208	-0.563325	3.01e-12	0.420597	6.28e-07	0.168168	0.0558074	0.581719	3.93e-13	0.473092	1.32e-08	0.900828	3.26e-48
OIT3	brown	0.0665572	0.451826	0.0974817	0.269872	-0.320138	0.000204745	-0.599322	4.95e-14	0.422653	5.46e-07	0.182196	0.0380151	0.650691	5.32e-17	0.439873	1.64e-07	0.900708	3.51e-48
TACO1	brown	0.0144994	0.869943	0.120472	0.172157	-0.401648	2.18e-06	-0.650842	5.2e-17	0.517892	2.79e-10	0.0701377	0.427809	0.69446	5.07e-20	0.489506	3.42e-09	0.900566	3.83e-48
CLEC18A	brown	-0.0103693	0.906789	0.0646382	0.465002	-0.336253	9.18e-05	-0.606107	2.15e-14	0.399746	2.46e-06	0.148185	0.0924608	0.64512	1.19e-16	0.355109	3.39e-05	0.900495	4e-48
CYB5R1	brown	-0.0506804	0.566893	0.0828122	0.348915	-0.338282	8.27e-05	-0.622566	2.62e-15	0.395943	3.12e-06	0.101692	0.249625	0.666657	4.82e-18	0.405765	1.67e-06	0.900009	5.37e-48
BHMT	brown	0.0201705	0.819817	0.00777116	0.930075	-0.427109	4.03e-07	-0.732179	4.29e-23	0.499942	1.4e-09	0.132658	0.132431	0.778068	1.29e-27	0.472652	1.36e-08	0.899766	6.23e-48
AMT	brown	0.00936501	0.915782	0.0352686	0.690362	-0.460922	3.42e-08	-0.689121	1.26e-19	0.546098	1.82e-11	0.0380816	0.667079	0.734514	2.66e-23	0.475992	1.04e-08	0.899203	8.75e-48
FBXO7	brown	0.151862	0.0845647	0.156992	0.0744602	-0.380675	7.9e-06	-0.610628	1.22e-14	0.435427	2.25e-07	0.144615	0.100678	0.646455	9.82e-17	0.411295	1.17e-06	0.898806	1.11e-47
SMIM10L2A	brown	-0.0866224	0.32711	0.163071	0.0637724	-0.293616	0.000697777	-0.569378	1.56e-12	0.39142	4.13e-06	0.103156	0.242839	0.581033	4.25e-13	0.410532	1.23e-06	0.898801	1.11e-47
MTHFS	brown	0.0660886	0.455024	0.0861855	0.329565	-0.324327	0.000166909	-0.59369	9.74e-14	0.377425	9.57e-06	0.0754967	0.393271	0.617549	5.05e-15	0.463641	2.77e-08	0.898158	1.64e-47
PHB	brown	-0.113957	0.196715	0.146341	0.0966358	-0.367631	1.69e-05	-0.582319	3.67e-13	0.419265	6.87e-07	0.111393	0.207042	0.59489	8.44e-14	0.43169	2.93e-07	0.897731	2.11e-47
ATP6V1B2	brown	-0.14024	0.111516	-0.00524809	0.952745	-0.412145	1.1e-06	-0.731482	4.94e-23	0.447513	9.39e-08	0.0704088	0.426021	0.75205	6.24e-25	0.421905	5.75e-07	0.896422	4.56e-47
SPAG5	brown	-0.0510365	0.564168	0.115179	0.191924	-0.335322	9.62e-05	-0.648146	7.7e-17	0.397732	2.79e-06	0.131293	0.136496	0.66879	3.46e-18	0.423724	5.08e-07	0.896397	4.63e-47
PNP	brown	-0.0130615	0.882744	0.0895353	0.311043	-0.367991	1.65e-05	-0.596802	6.72e-14	0.464529	2.59e-08	0.0758071	0.391323	0.651689	4.6e-17	0.404073	1.86e-06	0.896259	5.02e-47
PRXL2A	brown	0.0683546	0.439677	0.100625	0.254654	-0.3977	2.79e-06	-0.57084	1.33e-12	0.510604	5.42e-10	0.0709264	0.422619	0.64497	1.21e-16	0.492282	2.7e-09	0.895978	5.91e-47
CDHR2	brown	0.128111	0.146342	0.0545497	0.537621	-0.296218	0.000621818	-0.582194	3.73e-13	0.383695	6.6e-06	0.0956782	0.278875	0.635057	4.88e-16	0.30164	0.000487363	0.895724	6.85e-47
MT-CO2	brown	0.0828789	0.348526	0.136205	0.122301	-0.362986	2.19e-05	-0.547162	1.63e-11	0.470259	1.65e-08	0.0138667	0.875572	0.604051	2.78e-14	0.52038	2.21e-10	0.895325	8.64e-47
IDH2	brown	-0.0574598	0.516111	0.172037	0.0503239	-0.289312	0.000842331	-0.575026	8.37e-13	0.419627	6.71e-07	0.169787	0.0534565	0.59265	1.1e-13	0.454574	5.55e-08	0.895231	9.12e-47
ALDH3A2	brown	0.0446162	0.614233	0.0190691	0.829502	-0.311641	0.000307079	-0.57147	1.24e-12	0.519426	2.42e-10	0.0612614	0.488691	0.61963	3.85e-15	0.433408	2.6e-07	0.894626	1.29e-46
CGNL1	brown	0.00930944	0.91628	0.0550331	0.534017	-0.231938	0.00792442	-0.461824	3.19e-08	0.32613	0.000152715	0.125234	0.155696	0.498559	1.58e-09	0.336236	9.19e-05	0.894465	1.42e-46
AHCY	brown	0.0390441	0.659184	0.00232266	0.979077	-0.426102	4.32e-07	-0.702876	1.15e-20	0.423896	5.02e-07	0.0601304	0.496767	0.76181	6.73e-26	0.420776	6.21e-07	0.894179	1.67e-46
AKR7A2	brown	-0.0323303	0.714994	0.0518958	0.557617	-0.287502	0.000910924	-0.591293	1.29e-13	0.348061	4.95e-05	-0.0398238	0.652815	0.641605	1.96e-16	0.307582	0.000371129	0.893583	2.35e-46
CIDEB	brown	-0.152058	0.0841595	0.0304644	0.730791	-0.291781	0.000756364	-0.651278	4.88e-17	0.420509	6.32e-07	0.101039	0.252696	0.69091	9.33e-20	0.415088	9.09e-07	0.893483	2.48e-46
FAM20C	brown	-0.0110564	0.900643	0.0497275	0.574216	-0.272214	0.00172954	-0.553038	8.92e-12	0.416614	8.21e-07	0.0650726	0.462001	0.627477	1.37e-15	0.461313	3.32e-08	0.893403	2.6e-46
PEX5	brown	-0.0107131	0.903713	0.0528946	0.55005	-0.325411	0.000158232	-0.566908	2.05e-12	0.440675	1.55e-07	0.0238452	0.787707	0.60863	1.57e-14	0.355373	3.34e-05	0.893377	2.64e-46
AQP1	brown	-0.0385965	0.662851	0.0362461	0.682237	-0.329889	0.000126668	-0.569055	1.62e-12	0.395475	3.21e-06	-0.00365023	0.967123	0.627006	1.46e-15	0.32801	0.000139124	0.892866	3.52e-46
SLC17A5	brown	0.0400566	0.650919	0.0442487	0.617156	-0.304313	0.000431461	-0.605602	2.29e-14	0.448501	8.73e-08	0.118527	0.179238	0.640949	2.15e-16	0.444952	1.13e-07	0.892138	5.31e-46
ACAD8	brown	0.0826226	0.350024	0.0585332	0.50829	-0.344428	6e-05	-0.593723	9.71e-14	0.382239	7.2e-06	0.101272	0.251596	0.647633	8.29e-17	0.379473	8.48e-06	0.89208	5.48e-46
GSTK1	brown	-0.0212669	0.810203	0.0949716	0.282457	-0.328763	0.000133997	-0.633801	5.8e-16	0.365362	1.92e-05	0.0655103	0.458988	0.688439	1.42e-19	0.396739	2.97e-06	0.891659	6.94e-46
GOT1	brown	-0.0690201	0.435226	0.165223	0.0603029	-0.333767	0.000104175	-0.599049	5.12e-14	0.427481	3.92e-07	0.150176	0.0881174	0.609389	1.43e-14	0.443007	1.31e-07	0.891495	7.6e-46
CRYM	brown	0.131751	0.135121	0.137936	0.11758	-0.322122	0.000185925	-0.50748	7.18e-10	0.48528	4.87e-09	0.138586	0.115843	0.565523	2.38e-12	0.403089	1.99e-06	0.891467	7.72e-46
ACAD11	brown	-0.0498097	0.573583	0.157491	0.0735322	-0.391753	4.04e-06	-0.637914	3.29e-16	0.425203	4.59e-07	0.0855531	0.333139	0.639698	2.56e-16	0.411835	1.13e-06	0.891311	8.42e-46
IDNK	brown	-0.0222783	0.801358	0.0524618	0.553323	-0.465303	2.44e-08	-0.679152	6.62e-19	0.53478	5.6e-11	0.0282585	0.749614	0.725718	1.56e-22	0.474277	1.2e-08	0.891202	8.94e-46
CLYBL	brown	-0.0652047	0.46109	0.0746772	0.398442	-0.335626	9.48e-05	-0.613252	8.77e-15	0.453002	6.24e-08	0.156771	0.0748747	0.62574	1.72e-15	0.427373	3.95e-07	0.890855	1.08e-45
ANKRD46	brown	-0.0494579	0.576296	0.054729	0.536283	-0.308621	0.000353651	-0.640958	2.15e-16	0.418592	7.19e-07	0.0641357	0.468487	0.687596	1.63e-19	0.411813	1.13e-06	0.890547	1.29e-45
MTHFD1	brown	-0.0646037	0.465241	0.0652889	0.46051	-0.350424	4.37e-05	-0.660065	1.32e-17	0.391073	4.22e-06	0.0485152	0.583597	0.690852	9.42e-20	0.393819	3.56e-06	0.890011	1.73e-45
LYRM1	brown	-0.00300386	0.972942	0.0967816	0.273343	-0.40997	1.27e-06	-0.611614	1.08e-14	0.475976	1.04e-08	0.0639566	0.469732	0.644455	1.31e-16	0.478874	8.25e-09	0.889951	1.79e-45
RBP5	brown	-0.0314841	0.722144	0.0142412	0.872239	-0.317122	0.000236758	-0.514583	3.78e-10	0.376372	1.02e-05	-0.0247957	0.779457	0.59898	5.16e-14	0.315055	0.000261304	0.889901	1.83e-45
PRODH2	brown	-0.134279	0.127726	0.0369057	0.676775	-0.283183	0.00109584	-0.525825	1.33e-10	0.335382	9.6e-05	0.0158533	0.857922	0.566325	2.18e-12	0.372769	1.26e-05	0.889138	2.78e-45
ABCC6	brown	0.0504044	0.56901	0.0789586	0.371875	-0.307311	0.000375818	-0.588632	1.77e-13	0.367061	1.74e-05	0.0663715	0.453092	0.615603	6.49e-15	0.372856	1.25e-05	0.88909	2.86e-45
AS3MT	brown	-0.0266483	0.763448	0.0478698	0.588619	-0.341465	7.01e-05	-0.567793	1.86e-12	0.57033	1.41e-12	0.0361438	0.683086	0.611063	1.16e-14	0.487609	4.01e-09	0.888951	3.08e-45
SNTA1	brown	-0.0326543	0.712263	0.122195	0.166058	-0.360082	2.58e-05	-0.558483	5.05e-12	0.402487	2.06e-06	0.0975178	0.269694	0.588246	1.85e-13	0.451291	7.1e-08	0.888835	3.28e-45
SLC22A8	brown	-0.0676407	0.44448	0.0460212	0.603112	-0.222821	0.0108302	-0.451236	7.12e-08	0.28897	0.000854934	0.0867098	0.32662	0.486056	4.57e-09	0.306603	0.000388317	0.888782	3.38e-45
ACOX1	brown	0.0177054	0.841529	0.0490995	0.579067	-0.298139	0.000570711	-0.600056	4.53e-14	0.453115	6.19e-08	0.0624232	0.480469	0.632961	6.51e-16	0.442062	1.4e-07	0.888538	3.86e-45
ABCC2	brown	0.0298986	0.735605	0.0717669	0.417129	-0.34874	4.78e-05	-0.565198	2.46e-12	0.373991	1.17e-05	0.114907	0.192985	0.598866	5.23e-14	0.391042	4.22e-06	0.888227	4.56e-45
FUT6	brown	-0.123387	0.161937	0.0214087	0.808961	-0.254577	0.00346775	-0.602068	3.54e-14	0.346292	5.44e-05	0.000780695	0.992966	0.622122	2.78e-15	0.395244	3.26e-06	0.888118	4.84e-45
BCKDHB	brown	0.0729991	0.409155	0.114655	0.193967	-0.400388	2.36e-06	-0.598839	5.25e-14	0.515409	3.5e-10	0.10251	0.245819	0.641722	1.93e-16	0.430149	3.26e-07	0.887996	5.17e-45
DNAJA3	brown	-0.0892841	0.312408	0.0977901	0.268352	-0.384581	6.26e-06	-0.661966	9.9e-18	0.443502	1.26e-07	0.0928815	0.293232	0.68397	3e-19	0.453	6.24e-08	0.887895	5.45e-45
EPB41L3	brown	-0.0869985	0.325006	0.0434966	0.623157	-0.262821	0.00251967	-0.549412	1.3e-11	0.375685	1.06e-05	0.154485	0.0792706	0.589112	1.67e-13	0.401357	2.22e-06	0.887455	6.91e-45
ESPL1	brown	-0.0307832	0.728085	0.0579819	0.512299	-0.392987	3.75e-06	-0.62387	2.21e-15	0.469287	1.78e-08	0.0446065	0.614309	0.690038	1.08e-19	0.515149	3.59e-10	0.886442	1.19e-44
STRADB	brown	0.00738087	0.933579	0.0478449	0.588813	-0.359383	2.68e-05	-0.636602	3.94e-16	0.444397	1.18e-07	0.00387888	0.965065	0.691573	8.33e-20	0.437019	2.01e-07	0.886384	1.22e-44
NAGS	brown	0.0655654	0.45861	0.0694471	0.432383	-0.440854	1.53e-07	-0.659114	1.53e-17	0.474068	1.22e-08	0.0742202	0.401343	0.703962	9.47e-21	0.425608	4.47e-07	0.886196	1.35e-44
FAHD1	brown	-0.112494	0.202559	0.078775	0.372992	-0.264698	0.00233959	-0.520331	2.22e-10	0.334409	0.000100829	-0.0139238	0.875063	0.548353	1.44e-11	0.362412	2.26e-05	0.886037	1.47e-44
RBPMS2	brown	0.0558562	0.527909	0.12761	0.14794	-0.307364	0.000374893	-0.506268	8e-10	0.432158	2.83e-07	0.0840389	0.341797	0.55528	7.06e-12	0.38493	6.13e-06	0.88589	1.59e-44
PNPO	brown	0.00544568	0.950968	0.0295527	0.738552	-0.334198	0.000101916	-0.64288	1.64e-16	0.39346	3.64e-06	0.0658162	0.456889	0.694612	4.93e-20	0.376807	9.93e-06	0.885768	1.69e-44
SLC36A2	brown	0.03878	0.661347	0.064696	0.464602	-0.238246	0.00634087	-0.503898	9.87e-10	0.301962	0.000480281	0.102557	0.245601	0.555165	7.15e-12	0.364831	1.98e-05	0.885662	1.79e-44
ACSS2	brown	0.0384836	0.663777	0.137771	0.118023	-0.394126	3.49e-06	-0.662657	8.91e-18	0.44163	1.44e-07	0.0949707	0.282461	0.682067	4.11e-19	0.465098	2.48e-08	0.885454	2e-44
PDXP	brown	-0.0430727	0.626551	0.0788287	0.372665	-0.309986	0.000331856	-0.641356	2.03e-16	0.342049	6.8e-05	0.095848	0.278019	0.674246	1.46e-18	0.390466	4.38e-06	0.885001	2.54e-44
MTTP	brown	0.136103	0.122585	0.153684	0.0808571	-0.271632	0.00177102	-0.592513	1.12e-13	0.36982	1.49e-05	0.186393	0.0337264	0.618335	4.56e-15	0.351766	4.06e-05	0.884956	2.6e-44
SLC7A7	brown	-0.0510941	0.563728	-0.0294903	0.739085	-0.248644	0.00433711	-0.587742	1.96e-13	0.28806	0.000889266	0.140804	0.11007	0.640744	2.21e-16	0.368457	1.61e-05	0.88472	2.94e-44
CLRN3	brown	-0.0113573	0.897954	0.0156158	0.860028	-0.293859	0.000690339	-0.587948	1.92e-13	0.402437	2.07e-06	0.0811176	0.3589	0.642386	1.75e-16	0.419101	6.95e-07	0.88447	3.35e-44
LONP1	brown	-0.0470834	0.594765	0.123426	0.161802	-0.225228	0.00998409	-0.496335	1.91e-09	0.36822	1.63e-05	0.0511941	0.562964	0.548656	1.4e-11	0.370303	1.45e-05	0.884364	3.54e-44
AFMID	brown	-0.110104	0.212379	0.0872895	0.323384	-0.454826	5.44e-08	-0.624298	2.09e-15	0.433478	2.58e-07	0.0301672	0.733319	0.636223	4.15e-16	0.4868	4.29e-09	0.884268	3.72e-44
CENPS	brown	-0.00195872	0.982355	0.096049	0.277008	-0.363917	2.08e-05	-0.64312	1.58e-16	0.382844	6.94e-06	0.038605	0.662781	0.696594	3.5e-20	0.425281	4.57e-07	0.884232	3.79e-44
HSPA9	brown	-0.0660674	0.455169	0.0313217	0.723518	-0.286737	0.000941437	-0.600321	4.39e-14	0.441559	1.45e-07	0.0609282	0.491063	0.641551	1.97e-16	0.400762	2.3e-06	0.883723	4.93e-44
KMO	brown	0.0246598	0.780635	0.140832	0.109999	-0.359031	2.73e-05	-0.594409	8.94e-14	0.357197	3.02e-05	0.0970119	0.272198	0.639756	2.54e-16	0.440451	1.57e-07	0.883404	5.82e-44
TPD52	brown	-0.0184237	0.835189	0.134439	0.127268	-0.407009	1.54e-06	-0.559925	4.33e-12	0.512406	4.61e-10	0.0611102	0.489767	0.584043	3.01e-13	0.523251	1.69e-10	0.88336	5.95e-44
CYP4F3	brown	-0.0347977	0.694288	0.0156042	0.860131	-0.237522	0.00650711	-0.56935	1.57e-12	0.366581	1.79e-05	0.107794	0.222188	0.629672	1.02e-15	0.405891	1.66e-06	0.883244	6.32e-44
ENTPD5	brown	-0.0951417	0.281592	0.126818	0.150493	-0.131679	0.135337	-0.52889	9.9e-11	0.25985	0.00283029	0.113218	0.199652	0.48395	5.44e-09	0.304873	0.000420522	0.883095	6.82e-44
GLUD1	brown	-0.00722775	0.934954	0.113568	0.198255	-0.385208	6.02e-06	-0.619526	3.91e-15	0.468565	1.89e-08	0.116145	0.188197	0.645486	1.13e-16	0.455978	4.99e-08	0.882841	7.77e-44
DPEP1	brown	0.178774	0.0418431	0.0703738	0.426251	-0.291778	0.000756446	-0.515295	3.54e-10	0.325085	0.000160801	0.150749	0.0868971	0.564887	2.55e-12	0.384679	6.22e-06	0.882722	8.26e-44
DLST	brown	0.0663455	0.453269	0.0950902	0.281854	-0.360153	2.57e-05	-0.659354	1.47e-17	0.431239	3.02e-07	0.127643	0.147832	0.688004	1.53e-19	0.451459	7.01e-08	0.882685	8.42e-44
GSTM4	brown	-0.00782021	0.929635	0.0555111	0.530466	-0.263725	0.00243143	-0.559164	4.7e-12	0.452518	6.47e-08	0.0714923	0.418918	0.629094	1.1e-15	0.483878	5.47e-09	0.882464	9.43e-44
SLC34A1	brown	-0.167291	0.0571163	-0.0478757	0.588573	-0.182667	0.0375128	-0.639645	2.58e-16	0.260321	0.0027788	0.08531	0.33452	0.652994	3.79e-17	0.317515	0.000232328	0.8822	1.08e-43
HADHA	brown	-0.0529315	0.549772	0.105314	0.23307	-0.29879	0.00055427	-0.602452	3.38e-14	0.442303	1.37e-07	0.163369	0.0632818	0.60067	4.2e-14	0.453247	6.13e-08	0.881769	1.34e-43
CHPT1	brown	0.0821059	0.353055	0.0914756	0.300631	-0.337944	8.41e-05	-0.597631	6.08e-14	0.388	5.09e-06	0.0553684	0.531525	0.65836	1.71e-17	0.396638	2.99e-06	0.881362	1.65e-43
REEP6	brown	-0.10194	0.24847	0.00686862	0.938179	-0.354572	3.49e-05	-0.631237	8.23e-16	0.4081	1.44e-06	0.0323471	0.714852	0.683725	3.12e-19	0.462996	2.91e-08	0.881125	1.86e-43
2024-03-02	brown	-0.116268	0.187727	-0.031977	0.717976	-0.36947	1.52e-05	-0.646621	9.59e-17	0.484445	5.22e-09	0.0480796	0.586984	0.708139	4.43e-21	0.466626	2.2e-08	0.881099	1.89e-43
SPRYD4	brown	0.097175	0.271389	0.09053	0.305676	-0.371905	1.32e-05	-0.575548	7.9e-13	0.437112	2e-07	0.0725324	0.412165	0.629598	1.03e-15	0.448965	8.44e-08	0.881028	1.96e-43
BDH2	brown	-0.055076	0.533698	0.0472259	0.593649	-0.419999	6.54e-07	-0.653108	3.73e-17	0.457297	4.51e-08	0.0799385	0.365951	0.684424	2.78e-19	0.44547	1.09e-07	0.880905	2.08e-43
PDZD3	brown	0.0201564	0.81994	0.120218	0.173071	-0.350043	4.46e-05	-0.546264	1.79e-11	0.401172	2.24e-06	0.0644765	0.466121	0.573669	9.74e-13	0.430324	3.22e-07	0.880821	2.17e-43
PHYH	brown	0.0246512	0.78071	0.159179	0.0704598	-0.452766	6.35e-08	-0.646324	1e-16	0.497219	1.77e-09	0.0965329	0.274584	0.672615	1.89e-18	0.448343	8.83e-08	0.880741	2.26e-43
IYD	brown	0.0767043	0.385725	0.0412931	0.640883	-0.324624	0.000164492	-0.559996	4.3e-12	0.508214	6.72e-10	0.115721	0.189829	0.622132	2.78e-15	0.507027	7.48e-10	0.880645	2.37e-43
OCIAD2	brown	-0.0780539	0.377397	-0.0431247	0.626134	-0.361112	2.43e-05	-0.631589	7.84e-16	0.405257	1.73e-06	0.058308	0.509925	0.672194	2.02e-18	0.411633	1.14e-06	0.88027	2.86e-43
TINAG	brown	-0.0322186	0.715936	-0.0103814	0.906681	-0.267163	0.00212089	-0.607971	1.71e-14	0.323152	0.000176804	0.0405927	0.646559	0.658139	1.77e-17	0.374534	1.13e-05	0.880237	2.91e-43
RTN4	brown	-0.0224541	0.799823	0.141823	0.107495	-0.391024	4.23e-06	-0.573696	9.71e-13	0.499495	1.45e-09	0.0975062	0.269751	0.60518	2.42e-14	0.493352	2.47e-09	0.880123	3.08e-43
FHIT	brown	-0.0905287	0.305683	0.0564495	0.523528	-0.317937	0.000227668	-0.614215	7.75e-15	0.411748	1.13e-06	0.0336735	0.703696	0.665425	5.83e-18	0.403896	1.89e-06	0.880044	3.21e-43
CRYAA2	brown	0.0772563	0.382305	0.0963775	0.275361	-0.336809	8.92e-05	-0.561227	3.77e-12	0.382302	7.17e-06	0.105031	0.234338	0.636925	3.77e-16	0.425603	4.47e-07	0.880042	3.21e-43
ACOT7	brown	-0.184631	0.0354744	0.0739518	0.403052	-0.283808	0.00106709	-0.598379	5.55e-14	0.356293	3.18e-05	0.0727407	0.41082	0.622161	2.77e-15	0.42056	6.3e-07	0.879937	3.38e-43
GLYATL1	brown	-0.0876981	0.321116	0.0163228	0.85376	-0.427386	3.95e-07	-0.737304	1.49e-23	0.49027	3.2e-09	0.0438217	0.62056	0.747318	1.77e-24	0.432887	2.69e-07	0.879882	3.48e-43
L2HGDH	brown	-0.0501747	0.570774	0.013823	0.875961	-0.364927	1.97e-05	-0.624074	2.15e-15	0.472016	1.43e-08	0.11971	0.174908	0.669098	3.29e-18	0.40438	1.83e-06	0.879741	3.73e-43
SNX5	brown	-0.0968841	0.272833	0.0160176	0.856465	-0.353931	3.61e-05	-0.668541	3.59e-18	0.397532	2.82e-06	0.118094	0.180842	0.695469	4.25e-20	0.462492	3.03e-08	0.879377	4.48e-43
TMEM106A	brown	-0.0741192	0.401986	0.0488782	0.580781	-0.23048	0.00833689	-0.537909	4.12e-11	0.320341	0.000202741	0.0838969	0.342617	0.571806	1.2e-12	0.417942	7.51e-07	0.879348	4.54e-43
ST13	brown	-0.10715	0.224978	-0.0425151	0.631027	-0.404961	1.76e-06	-0.692437	7.18e-20	0.452354	6.55e-08	0.108424	0.219481	0.754494	3.61e-25	0.45883	4.02e-08	0.87857	6.68e-43
MFSD12	brown	0.0309507	0.726663	0.0895386	0.311025	-0.277575	0.00138696	-0.596482	6.98e-14	0.353753	3.65e-05	0.0243419	0.783393	0.62174	2.92e-15	0.395824	3.14e-06	0.87804	8.67e-43
GCHFR	brown	0.0113647	0.897888	0.0514592	0.560941	-0.331312	0.000117933	-0.610052	1.31e-14	0.371842	1.32e-05	0.0795572	0.368249	0.659814	1.37e-17	0.387947	5.1e-06	0.878013	8.79e-43
HPGD	brown	0.0331091	0.708435	0.0701035	0.428035	-0.388957	4.8e-06	-0.586017	2.4e-13	0.517312	2.94e-10	0.12312	0.162853	0.634535	5.24e-16	0.482181	6.29e-09	0.87798	8.93e-43
SMPDL3A	brown	0.0132673	0.88091	-0.0322154	0.715963	-0.309797	0.00033479	-0.648096	7.75e-17	0.339781	7.65e-05	0.0990917	0.262002	0.700618	1.72e-20	0.39824	2.7e-06	0.877945	9.08e-43
MT-ND4	brown	0.0969152	0.272678	0.161118	0.0670604	-0.374813	1.12e-05	-0.518732	2.58e-10	0.548047	1.49e-11	0.0222835	0.801313	0.570197	1.43e-12	0.568988	1.63e-12	0.877796	9.77e-43
SOD1	brown	0.0239084	0.787158	0.129492	0.142004	-0.271972	0.00174668	-0.471514	1.49e-08	0.425217	4.59e-07	0.070347	0.426428	0.525877	1.32e-10	0.397196	2.88e-06	0.877536	1.11e-42
ASL	brown	-0.116328	0.187498	0.0570925	0.518802	-0.336393	9.11e-05	-0.576145	7.39e-13	0.371398	1.36e-05	0.0533182	0.546856	0.623213	2.41e-15	0.393247	3.69e-06	0.877414	1.18e-42
GSTA2	brown	0.0528109	0.550683	0.16318	0.063593	-0.37207	1.31e-05	-0.624961	1.91e-15	0.447763	9.22e-08	0.1166	0.186461	0.64676	9.4e-17	0.416662	8.18e-07	0.877407	1.18e-42
BCAT2	brown	0.151049	0.0862633	0.11044	0.210977	-0.331991	0.000113966	-0.540568	3.17e-11	0.424508	4.81e-07	0.0127256	0.885738	0.618529	4.45e-15	0.459106	3.93e-08	0.877	1.44e-42
TUFM	brown	0.0595352	0.501045	0.0826156	0.350065	-0.314723	0.000265467	-0.576281	7.28e-13	0.432495	2.77e-07	0.062559	0.479513	0.647464	8.49e-17	0.404924	1.77e-06	0.876851	1.55e-42
MT-CO1	brown	0.0408027	0.644855	0.155484	0.0773238	-0.339186	7.89e-05	-0.503701	1e-09	0.491883	2.8e-09	0.0121745	0.890655	0.553523	8.48e-12	0.508713	6.43e-10	0.876799	1.59e-42
GSTA1	brown	-0.113525	0.198427	0.112907	0.200899	-0.441071	1.5e-07	-0.624925	1.92e-15	0.490668	3.1e-09	0.0660976	0.454963	0.643398	1.52e-16	0.470269	1.65e-08	0.876426	1.91e-42
LAMTOR5	brown	-0.159195	0.0704309	0.00620748	0.944119	-0.381399	7.57e-06	-0.680639	5.19e-19	0.389945	4.52e-06	0.0480526	0.587194	0.740248	8.06e-24	0.411032	1.19e-06	0.876402	1.93e-42
PRDX2	brown	-0.0044348	0.960062	0.0939673	0.287601	-0.300914	0.000503668	-0.595859	7.52e-14	0.380073	8.19e-06	0.0674157	0.446	0.641375	2.02e-16	0.388294	5e-06	0.876038	2.3e-42
CAMK2G	brown	0.0498879	0.572981	0.0912757	0.301693	-0.382543	7.07e-06	-0.620353	3.51e-15	0.465643	2.37e-08	0.0709191	0.422667	0.677069	9.27e-19	0.460479	3.54e-08	0.876017	2.32e-42
ACOT4	brown	-0.00955761	0.914056	0.038539	0.663323	-0.357529	2.97e-05	-0.626534	1.55e-15	0.4817	6.55e-09	0.000439985	0.996036	0.684685	2.66e-19	0.4366	2.07e-07	0.875774	2.61e-42
NDUFS1	brown	-0.0300029	0.734717	0.0783976	0.375293	-0.181425	0.0388516	-0.589803	1.54e-13	0.327405	0.000143371	0.153922	0.0803839	0.603846	2.85e-14	0.380024	8.21e-06	0.875733	2.67e-42
STRA6	brown	0.0607344	0.492446	0.144348	0.101313	-0.319865	0.000207462	-0.521164	2.06e-10	0.424068	4.96e-07	0.0809519	0.359886	0.568841	1.66e-12	0.436893	2.03e-07	0.875638	2.79e-42
TMED4	brown	-0.00654125	0.94112	0.0511678	0.563165	-0.223688	0.0105185	-0.546522	1.74e-11	0.255406	0.00335974	0.0579581	0.512473	0.592281	1.15e-13	0.336026	9.28e-05	0.875398	3.13e-42
DPP4	brown	-0.0803637	0.363399	0.0554256	0.5311	-0.275404	0.00151746	-0.579859	4.86e-13	0.417488	7.74e-07	0.152113	0.084046	0.608094	1.68e-14	0.430827	3.11e-07	0.875124	3.57e-42
ADSSL1	brown	-0.0133339	0.880316	0.0493106	0.577434	-0.35518	3.37e-05	-0.611442	1.1e-14	0.416817	8.1e-07	0.0843363	0.340086	0.675184	1.26e-18	0.41675	8.14e-07	0.875061	3.68e-42
FTL	brown	0.0917253	0.299308	0.121648	0.167976	-0.376302	1.02e-05	-0.568002	1.82e-12	0.380227	8.11e-06	0.0833478	0.345796	0.608738	1.55e-14	0.372577	1.27e-05	0.874831	4.11e-42
C11orf54	brown	-0.0634128	0.473525	-0.0750966	0.395791	-0.319727	0.000208858	-0.658357	1.71e-17	0.433787	2.53e-07	0.0519169	0.557458	0.719325	5.44e-22	0.409024	1.35e-06	0.874829	4.12e-42
TXN	brown	-0.00789675	0.928948	0.0388928	0.660422	-0.382509	7.08e-06	-0.605432	2.34e-14	0.424108	4.95e-07	0.0452402	0.609283	0.63425	5.45e-16	0.425765	4.42e-07	0.874357	5.15e-42
AC098588.1	brown	0.0953067	0.280755	0.0402687	0.649192	-0.300984	0.00050206	-0.516564	3.15e-10	0.454916	5.41e-08	0.0363635	0.681263	0.588505	1.8e-13	0.453154	6.17e-08	0.874278	5.35e-42
GPAT3	brown	0.143149	0.104212	0.144093	0.101926	-0.282999	0.00110442	-0.502335	1.13e-09	0.370713	1.41e-05	0.105571	0.231927	0.537714	4.2e-11	0.385422	5.95e-06	0.873967	6.2e-42
MT-ND2	brown	0.0143937	0.870883	0.183488	0.0366492	-0.402412	2.07e-06	-0.597785	5.96e-14	0.399693	2.46e-06	0.046241	0.601381	0.625978	1.67e-15	0.501264	1.24e-09	0.873887	6.45e-42
REXO2	brown	-0.0834639	0.345123	-0.0537629	0.543512	-0.334655	9.96e-05	-0.584369	2.9e-13	0.407826	1.46e-06	0.0029534	0.973396	0.632637	6.8e-16	0.425038	4.64e-07	0.872323	1.35e-41
ACAA2	brown	-0.0570465	0.519139	0.0906205	0.305191	-0.310071	0.000330531	-0.591719	1.23e-13	0.463647	2.77e-08	0.123854	0.160341	0.582009	3.8e-13	0.452677	6.4e-08	0.872302	1.36e-41
SFXN1	brown	-0.02537	0.774484	0.072378	0.413163	-0.172421	0.0498057	-0.549645	1.27e-11	0.321053	0.000195857	0.109961	0.212977	0.574094	9.29e-13	0.417638	7.67e-07	0.871552	1.93e-41
DNAJC16	brown	-0.0143532	0.871243	0.0148429	0.86689	-0.306699	0.0003866	-0.597768	5.98e-14	0.388431	4.96e-06	0.097506	0.269752	0.618028	4.75e-15	0.383889	6.52e-06	0.871079	2.4e-41
MT-ND1	brown	0.069614	0.431275	0.175484	0.0458225	-0.361322	2.41e-05	-0.505906	8.26e-10	0.46331	2.84e-08	0.0167874	0.849646	0.544115	2.22e-11	0.514581	3.78e-10	0.870896	2.62e-41
MRPL37	brown	0.0338398	0.702301	0.0823665	0.351524	-0.281456	0.00117888	-0.581807	3.89e-13	0.329442	0.000129531	0.0797896	0.366847	0.614135	7.83e-15	0.384781	6.18e-06	0.870654	2.93e-41
IDH3B	brown	0.0190521	0.829651	0.0803559	0.363445	-0.420904	6.15e-07	-0.611	1.17e-14	0.4523	6.58e-08	0.00439296	0.960438	0.646816	9.32e-17	0.442241	1.38e-07	0.869657	4.63e-41
COX8A	brown	0.0208068	0.814234	0.153947	0.0803334	-0.346027	5.52e-05	-0.585705	2.49e-13	0.395833	3.14e-06	0.125634	0.15437	0.617247	5.25e-15	0.432408	2.78e-07	0.868887	6.58e-41
KIF3B	brown	-0.0870141	0.324919	0.101962	0.248364	-0.274162	0.00159703	-0.470588	1.61e-08	0.474185	1.21e-08	0.0613678	0.487935	0.532979	6.68e-11	0.477416	9.29e-09	0.868011	9.79e-41
PRDX6	brown	-0.0796859	0.367472	0.0598227	0.498976	-0.333495	0.000105622	-0.633145	6.34e-16	0.484474	5.21e-09	0.0477851	0.589279	0.674395	1.42e-18	0.4252	4.59e-07	0.867673	1.14e-40
SLC9A3	brown	0.070715	0.424007	0.0924232	0.295631	-0.353257	3.75e-05	-0.554586	7.59e-12	0.386891	5.44e-06	0.0426633	0.629836	0.589383	1.62e-13	0.340361	7.43e-05	0.867377	1.3e-40
CLCN5	brown	-0.125281	0.155539	0.0796193	0.367874	-0.314119	0.000273183	-0.614019	7.95e-15	0.424231	4.91e-07	0.112019	0.204486	0.60189	3.62e-14	0.438927	1.75e-07	0.867257	1.37e-40
POLD3	brown	0.055196	0.532806	-0.00954898	0.914134	-0.365021	1.96e-05	-0.635894	4.35e-16	0.46237	3.06e-08	0.0454865	0.607333	0.697336	3.07e-20	0.413856	9.86e-07	0.867153	1.44e-40
AKR7A3	brown	-0.00583175	0.947497	0.00839995	0.924433	-0.345724	5.61e-05	-0.676255	1.06e-18	0.350296	4.4e-05	0.00695847	0.937372	0.718316	6.6e-22	0.350285	4.4e-05	0.867138	1.45e-40
MTRNR2L12	brown	0.0451742	0.609806	0.162128	0.0653433	-0.414256	9.6e-07	-0.565833	2.3e-12	0.535365	5.29e-11	0.0325203	0.713392	0.603739	2.89e-14	0.518618	2.61e-10	0.866875	1.63e-40
ZYG11A	brown	0.035186	0.69105	0.0695551	0.431666	-0.418346	7.31e-07	-0.626095	1.64e-15	0.500677	1.31e-09	0.102466	0.246024	0.666232	5.14e-18	0.406533	1.59e-06	0.866568	1.87e-40
LIN52	brown	0.0302033	0.733011	0.0738435	0.403743	-0.364974	1.96e-05	-0.604508	2.63e-14	0.410966	1.19e-06	0.0705749	0.424928	0.648866	6.93e-17	0.439424	1.69e-07	0.866539	1.9e-40
CAMK2N1	brown	-0.091451	0.300761	0.0577493	0.513996	-0.366724	1.78e-05	-0.533554	6.31e-11	0.39832	2.69e-06	0.0709734	0.422311	0.584528	2.85e-13	0.446709	9.96e-08	0.866476	1.95e-40
SLC25A4	brown	-0.0431898	0.625613	0.138648	0.115679	-0.396195	3.07e-06	-0.643058	1.59e-16	0.47769	9.09e-09	0.11913	0.177019	0.665992	5.34e-18	0.49346	2.44e-09	0.866356	2.06e-40
ACSM5	brown	-0.0560108	0.526766	0.0615226	0.486836	-0.214265	0.0143691	-0.489695	3.36e-09	0.275137	0.00153425	0.134022	0.128462	0.534165	5.95e-11	0.327111	0.000145473	0.866163	2.24e-40
PAFAH2	brown	-6.32e-05	0.99943	0.0731692	0.408061	-0.28216	0.00114438	-0.50976	5.85e-10	0.366882	1.76e-05	0.0581235	0.511268	0.561518	3.66e-12	0.430484	3.19e-07	0.86557	2.92e-40
BSG	brown	0.0606853	0.492796	0.14966	0.0892268	-0.244579	0.00504077	-0.533465	6.37e-11	0.389627	4.61e-06	0.146973	0.0951897	0.583141	3.34e-13	0.370508	1.43e-05	0.864561	4.55e-40
KIAA1191	brown	0.0290426	0.742906	0.0502637	0.57009	-0.255222	0.00338342	-0.561262	3.76e-12	0.378915	8.77e-06	0.125628	0.154389	0.615727	6.39e-15	0.394512	3.41e-06	0.864555	4.56e-40
MPC2	brown	-0.049112	0.57897	0.049333	0.577261	-0.40214	2.11e-06	-0.656075	2.4e-17	0.416342	8.36e-07	0.068199	0.440721	0.692708	6.85e-20	0.447658	9.29e-08	0.864224	5.28e-40
ST3GAL1	brown	0.111755	0.205559	0.0569028	0.520194	-0.290802	0.000789439	-0.621951	2.85e-15	0.341284	7.08e-05	0.102475	0.24598	0.6617	1.03e-17	0.387599	5.21e-06	0.864157	5.43e-40
VDAC1	brown	-0.0768628	0.384741	0.082641	0.349916	-0.32248	0.000182711	-0.605695	2.27e-14	0.451022	7.24e-08	0.145583	0.0983938	0.652957	3.81e-17	0.399751	2.46e-06	0.864046	5.7e-40
PAQR5	brown	-0.0540871	0.541081	0.0611939	0.489172	-0.209518	0.016738	-0.475299	1.1e-08	0.31916	0.000214657	0.097043	0.272044	0.515652	3.43e-10	0.372801	1.25e-05	0.863792	6.37e-40
GCH1	brown	0.063704	0.471491	0.109079	0.216692	-0.278794	0.00131829	-0.561153	3.8e-12	0.415873	8.63e-07	0.138044	0.117289	0.586554	2.25e-13	0.38787	5.13e-06	0.863707	6.61e-40
MRPL46	brown	0.0339174	0.70165	0.122516	0.164942	-0.390564	4.35e-06	-0.565918	2.28e-12	0.410377	1.24e-06	0.0731417	0.408238	0.633703	5.88e-16	0.469492	1.75e-08	0.862891	9.43e-40
APOE	brown	0.0513081	0.562094	0.0375932	0.6711	-0.214024	0.0144821	-0.51839	2.66e-10	0.322895	0.000179044	0.125787	0.153863	0.557815	5.41e-12	0.339026	7.96e-05	0.862252	1.24e-39
CTSV	brown	-0.0982103	0.266291	0.0527945	0.550806	-0.363901	2.08e-05	-0.637163	3.65e-16	0.44088	1.52e-07	0.176172	0.0449648	0.678893	6.9e-19	0.460877	3.43e-08	0.862174	1.29e-39
RTKN	brown	-0.125643	0.15434	-0.0306787	0.728971	-0.262205	0.00258137	-0.535661	5.14e-11	0.375373	1.08e-05	0.0445007	0.615151	0.580699	4.42e-13	0.4035	1.93e-06	0.862025	1.37e-39
MCUR1	brown	-0.00661762	0.940434	-0.0273712	0.757228	-0.386773	5.48e-06	-0.672102	2.05e-18	0.392435	3.88e-06	0.117026	0.184848	0.712126	2.12e-21	0.381123	7.69e-06	0.861952	1.42e-39
PNPLA3	brown	0.0212938	0.809967	0.0119153	0.892969	-0.30147	0.000491126	-0.583231	3.31e-13	0.393435	3.64e-06	0.148859	0.0909717	0.606594	2.03e-14	0.410327	1.24e-06	0.861831	1.49e-39
RBM47	brown	-0.10303	0.24342	0.0261228	0.767979	-0.252744	0.00371793	-0.511866	4.84e-10	0.400466	2.35e-06	0.0673357	0.446541	0.55863	4.97e-12	0.39532	3.24e-06	0.861819	1.5e-39
MAOA	brown	0.135981	0.122922	0.107674	0.222708	-0.309478	0.000339815	-0.619514	3.91e-15	0.399789	2.45e-06	0.134418	0.127327	0.671601	2.22e-18	0.369548	1.51e-05	0.861295	1.88e-39
IDH1	brown	0.0345311	0.696515	0.165916	0.0592188	-0.288396	0.000876455	-0.544201	2.2e-11	0.374429	1.14e-05	0.191768	0.0288371	0.557848	5.4e-12	0.418016	7.48e-07	0.861287	1.88e-39
UQCRC2	brown	0.0488871	0.580711	-0.00149923	0.986493	-0.321862	0.000188296	-0.676531	1.01e-18	0.390136	4.47e-06	0.128449	0.145272	0.728731	8.59e-23	0.385753	5.83e-06	0.86065	2.47e-39
HSD17B10	brown	0.10319	0.242683	0.0775252	0.380646	-0.364038	2.07e-05	-0.61527	6.77e-15	0.432814	2.71e-07	0.0674786	0.445574	0.680445	5.36e-19	0.403972	1.88e-06	0.860315	2.85e-39
SLC47A1	brown	-0.180997	0.0393221	-0.049699	0.574436	-0.179504	0.0410009	-0.478496	8.51e-09	0.240085	0.00593564	0.00215541	0.980583	0.51976	2.34e-10	0.249839	0.00414777	0.860238	2.94e-39
ARHGAP24	brown	-0.166627	0.0581245	-0.0475288	0.59128	-0.308548	0.000354851	-0.613792	8.18e-15	0.374974	1.1e-05	0.0825404	0.350505	0.649229	6.58e-17	0.359932	2.6e-05	0.860011	3.24e-39
CALML3	brown	0.0298243	0.736237	0.0928368	0.293465	-0.332419	0.000111533	-0.589486	1.6e-13	0.368683	1.59e-05	0.204607	0.0195376	0.629594	1.03e-15	0.399586	2.48e-06	0.859578	3.89e-39
CA2	brown	-0.064971	0.462702	0.0692902	0.433426	-0.272088	0.00173844	-0.518152	2.72e-10	0.391962	3.99e-06	0.113532	0.198398	0.549167	1.33e-11	0.419837	6.61e-07	0.859141	4.68e-39
SLC1A1	brown	-0.116659	0.186239	0.0247764	0.779624	-0.268747	0.0019903	-0.552546	9.39e-12	0.303913	0.000439429	0.0537883	0.543321	0.582086	3.77e-13	0.320808	0.000198198	0.858862	5.26e-39
TCN2	brown	-0.0784598	0.374913	0.0941685	0.286565	-0.13276	0.13213	-0.440681	1.55e-07	0.301684	0.000486382	0.130445	0.139069	0.465982	2.31e-08	0.279005	0.00130669	0.858555	5.99e-39
DDO	brown	0.0154315	0.861664	-0.00192253	0.98268	-0.2415	0.00563968	-0.536453	4.76e-11	0.329725	0.00012771	0.105702	0.231344	0.610792	1.2e-14	0.365123	1.94e-05	0.858313	6.63e-39
CDK18	brown	-0.119101	0.177126	0.00792998	0.92865	-0.261382	0.00266601	-0.628939	1.12e-15	0.291021	0.000781913	0.0550905	0.53359	0.650341	5.6e-17	0.332776	0.000109537	0.858112	7.21e-39
C11orf71	brown	0.0912521	0.301819	0.102167	0.247412	-0.390251	4.43e-06	-0.547716	1.54e-11	0.435143	2.3e-07	0.0260673	0.768458	0.646249	1.01e-16	0.43917	1.72e-07	0.857728	8.46e-39
TRPM3	brown	-0.151671	0.0849614	0.0659157	0.456207	-0.411634	1.14e-06	-0.642661	1.69e-16	0.409891	1.28e-06	0.100908	0.253315	0.670937	2.47e-18	0.409337	1.33e-06	0.857665	8.69e-39
FMO1	brown	-0.188059	0.032141	0.00817599	0.926442	-0.274376	0.00158306	-0.624637	2e-15	0.357026	3.05e-05	0.130317	0.13946	0.64388	1.42e-16	0.363824	2.09e-05	0.857297	1.01e-38
PPP1R16B	brown	0.102326	0.246673	0.0379646	0.668041	-0.362318	2.28e-05	-0.632132	7.28e-16	0.453169	6.17e-08	0.0777168	0.379467	0.668924	3.38e-18	0.43478	2.36e-07	0.857111	1.09e-38
AMDHD1	brown	-0.0241565	0.785003	0.0666636	0.451102	-0.323561	0.000173302	-0.550387	1.17e-11	0.42817	3.74e-07	0.0982094	0.266296	0.587606	1.99e-13	0.415986	8.56e-07	0.856826	1.23e-38
PALM3	brown	-0.0616851	0.485684	0.136066	0.122686	-0.351096	4.21e-05	-0.454577	5.55e-08	0.457921	4.3e-08	0.121903	0.16708	0.495558	2.04e-09	0.458088	4.25e-08	0.856437	1.45e-38
CYP3A4	brown	0.0276902	0.754488	0.027816	0.753408	-0.312196	0.000299166	-0.593429	1.01e-13	0.418487	7.24e-07	0.0612655	0.488662	0.668431	3.65e-18	0.422151	5.65e-07	0.856208	1.59e-38
MRPL49	brown	-0.0630508	0.476059	0.0992053	0.261453	-0.364358	2.03e-05	-0.632048	7.37e-16	0.428533	3.65e-07	0.164683	0.0611596	0.66545	5.8e-18	0.445324	1.1e-07	0.855798	1.88e-38
ZGPAT	brown	0.0107806	0.90311	-0.00115415	0.989602	-0.387416	5.27e-06	-0.612757	9.34e-15	0.477043	9.58e-09	0.0316368	0.720852	0.684514	2.74e-19	0.42525	4.58e-07	0.855767	1.9e-38
GLRX	brown	0.00542812	0.951126	0.0330944	0.708559	-0.388902	4.82e-06	-0.562434	3.32e-12	0.397649	2.8e-06	0.100339	0.256013	0.596322	7.11e-14	0.450285	7.65e-08	0.855512	2.11e-38
CELSR1	brown	-0.0431381	0.626027	0.0120352	0.891899	-0.210872	0.0160298	-0.441372	1.47e-07	0.354499	3.5e-05	0.0279487	0.752269	0.474555	1.17e-08	0.355144	3.38e-05	0.854598	3.07e-38
IGSF11	brown	-0.119541	0.175519	0.031536	0.721704	-0.166092	0.0589462	-0.520959	2.1e-10	0.279813	0.00126325	0.121958	0.16689	0.554623	7.57e-12	0.35436	3.53e-05	0.854121	3.73e-38
ACOT2	brown	0.0192884	0.827571	0.176428	0.0446496	-0.248569	0.00434936	-0.508835	6.36e-10	0.381701	7.43e-06	0.102136	0.247554	0.523916	1.59e-10	0.322203	0.000185194	0.854098	3.76e-38
ATP6V0E2	brown	-0.0142732	0.871955	0.15163	0.0850471	-0.280405	0.00123222	-0.499947	1.4e-09	0.372636	1.27e-05	0.0475711	0.59095	0.538517	3.88e-11	0.38291	6.92e-06	0.853756	4.32e-38
MDH1	brown	-0.0297542	0.736834	0.0356387	0.687282	-0.266605	0.00216875	-0.566018	2.25e-12	0.403903	1.89e-06	0.0794052	0.369168	0.62656	1.54e-15	0.413916	9.82e-07	0.853517	4.76e-38
PANK1	brown	-0.0550042	0.534233	0.118105	0.180804	-0.397599	2.81e-06	-0.617375	5.16e-15	0.513835	4.05e-10	0.118809	0.178197	0.630918	8.59e-16	0.531362	7.81e-11	0.852985	5.89e-38
GBA3	brown	-0.0591153	0.504074	0.0448199	0.612615	-0.419379	6.82e-07	-0.667327	4.34e-18	0.508089	6.8e-10	0.0747986	0.397673	0.702887	1.15e-20	0.420895	6.16e-07	0.852625	6.81e-38
PSAT1	brown	0.00597376	0.94622	0.0624985	0.479939	-0.235394	0.00701822	-0.48528	4.87e-09	0.340236	7.47e-05	0.12462	0.157752	0.518687	2.59e-10	0.397996	2.74e-06	0.851793	9.49e-38
DDAH1	brown	-0.0973399	0.270572	0.0351527	0.691328	-0.22444	0.0102544	-0.4742	1.2e-08	0.409467	1.32e-06	0.0186231	0.833431	0.508571	6.51e-10	0.368955	1.56e-05	0.851586	1.03e-37
AFTPH	brown	-0.0349503	0.693015	-0.00242506	0.978154	-0.418786	7.1e-07	-0.661808	1.01e-17	0.500877	1.29e-09	0.106036	0.229865	0.727241	1.16e-22	0.45657	4.77e-08	0.850849	1.38e-37
SMLR1	brown	-0.0110232	0.90094	0.0154697	0.861325	-0.267449	0.00209674	-0.564568	2.64e-12	0.352535	3.9e-05	0.0202174	0.819405	0.628546	1.18e-15	0.378876	8.79e-06	0.850631	1.51e-37
SOWAHC	brown	-0.110159	0.212148	0.0461158	0.602367	-0.408659	1.39e-06	-0.638343	3.09e-16	0.439428	1.69e-07	0.0980201	0.267222	0.664568	6.65e-18	0.425191	4.59e-07	0.850544	1.56e-37
PPARA	brown	0.0179504	0.839365	0.0619869	0.483548	-0.32339	0.000174761	-0.505066	8.9e-10	0.348231	4.91e-05	0.0900632	0.308187	0.528719	1.01e-10	0.403561	1.93e-06	0.850484	1.6e-37
MSH3	brown	-0.0189948	0.830156	-0.0201377	0.820105	-0.420144	6.48e-07	-0.670916	2.47e-18	0.45552	5.16e-08	0.0752608	0.394755	0.733894	3.02e-23	0.493066	2.53e-09	0.850474	1.6e-37
WDSUB1	brown	-0.240086	0.00593551	0.130715	0.138245	-0.299698	0.000532081	-0.555572	6.85e-12	0.43503	2.31e-07	0.0386306	0.662571	0.595005	8.33e-14	0.458034	4.27e-08	0.850349	1.68e-37
GPD1L	brown	-0.0773416	0.381778	0.148143	0.0925556	-0.29418	0.000680615	-0.584748	2.78e-13	0.468881	1.84e-08	0.14615	0.0970776	0.617328	5.2e-15	0.462695	2.98e-08	0.850331	1.69e-37
CRYZ	brown	-0.0440692	0.618586	0.0170449	0.847367	-0.313503	0.000281278	-0.575455	7.98e-13	0.448645	8.64e-08	-0.0287604	0.745318	0.630214	9.45e-16	0.406944	1.55e-06	0.850141	1.83e-37
MKKS	brown	-0.0527459	0.551173	0.0247918	0.779491	-0.395202	3.27e-06	-0.577457	6.38e-13	0.489004	3.57e-09	0.106626	0.227267	0.642213	1.8e-16	0.469162	1.8e-08	0.849856	2.04e-37
SLC27A2	brown	-0.129189	0.142949	0.00571513	0.948545	-0.332893	0.000108887	-0.486341	4.46e-09	0.324911	0.000162183	-0.000725635	0.993463	0.524506	1.5e-10	0.302901	0.000460194	0.849411	2.43e-37
AL355877.1	brown	0.0517077	0.559049	0.0907167	0.304676	-0.329776	0.000127387	-0.559716	4.43e-12	0.424916	4.68e-07	0.113494	0.198549	0.592024	1.19e-13	0.431804	2.9e-07	0.84914	2.7e-37
METTL7B	brown	-0.0854984	0.33345	0.0469145	0.596089	-0.271705	0.00176577	-0.521111	2.07e-10	0.340729	7.29e-05	0.0181051	0.838	0.556577	6.17e-12	0.317197	0.000235907	0.848467	3.52e-37
MPP5	brown	-0.0616391	0.48601	0.0427756	0.628934	-0.341804	6.89e-05	-0.610277	1.28e-14	0.482105	6.33e-09	0.118714	0.178547	0.662464	9.18e-18	0.516252	3.24e-10	0.848358	3.67e-37
LRRC37A11P	brown	-0.0446151	0.614241	0.0269347	0.760982	-0.287431	0.000913738	-0.562584	3.26e-12	0.435525	2.23e-07	0.0506881	0.566834	0.617061	5.38e-15	0.409904	1.28e-06	0.84777	4.61e-37
AGMO	brown	-0.0530447	0.548917	0.0152559	0.863222	-0.271853	0.00175518	-0.422886	5.38e-07	0.402847	2.02e-06	0.0643785	0.466801	0.507766	7e-10	0.395823	3.14e-06	0.84731	5.5e-37
ATP6V1E1	brown	0.0142226	0.872405	0.101334	0.251309	-0.30136	0.000493588	-0.547611	1.56e-11	0.409625	1.3e-06	0.119344	0.17624	0.58845	1.81e-13	0.426736	4.13e-07	0.846712	6.93e-37
SFXN5	brown	0.0140224	0.874186	0.0409552	0.643619	-0.261457	0.00265817	-0.501473	1.22e-09	0.405491	1.7e-06	0.111259	0.207592	0.552701	9.24e-12	0.371988	1.31e-05	0.846445	7.67e-37
EPHX1	brown	-0.0458437	0.604512	0.0639625	0.469691	-0.214646	0.0141923	-0.420461	6.34e-07	0.418786	7.1e-07	0.0505932	0.567562	0.475996	1.04e-08	0.351992	4.01e-05	0.846281	8.17e-37
ACSS3	brown	-0.059038	0.504633	0.0553686	0.531523	-0.344603	5.95e-05	-0.656886	2.13e-17	0.43519	2.29e-07	0.130051	0.140279	0.662463	9.18e-18	0.46539	2.42e-08	0.845733	1.01e-36
MIPEP	brown	0.027181	0.758863	0.12619	0.152541	-0.263485	0.00245459	-0.539961	3.36e-11	0.411284	1.17e-06	0.095445	0.280054	0.610781	1.2e-14	0.407045	1.54e-06	0.845629	1.05e-36
NAT8B	brown	-0.123903	0.160174	-0.0250059	0.777636	-0.310305	0.000326936	-0.614137	7.83e-15	0.446335	1.02e-07	0.122951	0.163434	0.641975	1.86e-16	0.371453	1.35e-05	0.845374	1.16e-36
TMEM141	brown	0.0352875	0.690204	0.093572	0.289643	-0.325659	0.00015631	-0.538711	3.81e-11	0.357847	2.92e-05	0.0271022	0.75954	0.596773	6.74e-14	0.377256	9.67e-06	0.845142	1.26e-36
ANXA9	brown	-0.273991	0.0016083	0.075895	0.390773	-0.280701	0.00121697	-0.595183	8.15e-14	0.347434	5.12e-05	0.031139	0.725067	0.619715	3.81e-15	0.403782	1.9e-06	0.844466	1.63e-36
RMND1	brown	-0.0601785	0.496422	-0.00493661	0.955547	-0.379691	8.38e-06	-0.682512	3.82e-19	0.442959	1.31e-07	-0.00165132	0.985123	0.74949	1.1e-24	0.446069	1.04e-07	0.84435	1.7e-36
HIBCH	brown	0.0168622	0.848983	0.0388023	0.661164	-0.443815	1.23e-07	-0.632521	6.91e-16	0.528727	1.01e-10	0.00648786	0.9416	0.685096	2.49e-19	0.444676	1.16e-07	0.844341	1.71e-36
C1orf210	brown	-0.123688	0.160906	0.0880008	0.319442	-0.30345	0.000448813	-0.488108	3.84e-09	0.380586	7.94e-06	0.0845569	0.33882	0.526226	1.28e-10	0.311776	0.000305143	0.844298	1.74e-36
PMVK	brown	0.0322099	0.71601	0.0659205	0.456174	-0.407048	1.54e-06	-0.610288	1.28e-14	0.417676	7.65e-07	0.0722882	0.413744	0.68978	1.13e-19	0.414252	9.61e-07	0.843617	2.24e-36
GSS	brown	0.00173979	0.984327	0.11362	0.198049	-0.30663	0.000387843	-0.595664	7.7e-14	0.309582	0.000338167	0.0730889	0.408578	0.618787	4.3e-15	0.367307	1.72e-05	0.843414	2.42e-36
TCEA3	brown	-0.150502	0.0874202	0.0097823	0.912044	-0.43001	3.29e-07	-0.667116	4.49e-18	0.531768	7.51e-11	0.0485211	0.58355	0.694208	5.29e-20	0.461128	3.37e-08	0.843306	2.52e-36
SUOX	brown	-0.000515806	0.995353	0.117205	0.18417	-0.260106	0.00280227	-0.554912	7.34e-12	0.406615	1.58e-06	0.0719166	0.416155	0.608729	1.55e-14	0.391564	4.09e-06	0.842975	2.85e-36
SH3GL2	brown	-0.240344	0.0058805	-0.0476448	0.590375	-0.190657	0.0297956	-0.482168	6.3e-09	0.353143	3.77e-05	0.0964455	0.27502	0.497699	1.7e-09	0.331871	0.000114657	0.84255	3.35e-36
HRG	brown	-0.0371652	0.674631	0.154521	0.0791981	-0.304447	0.000428806	-0.587115	2.11e-13	0.424143	4.94e-07	0.0934185	0.290438	0.609647	1.38e-14	0.393701	3.59e-06	0.842397	3.54e-36
HACL1	brown	0.0432947	0.624773	0.102997	0.24357	-0.419786	6.64e-07	-0.586315	2.32e-13	0.501822	1.18e-09	0.100028	0.257497	0.647443	8.52e-17	0.450427	7.57e-08	0.842262	3.72e-36
SMTNL2	brown	-0.129904	0.14073	0.0370854	0.67529	-0.267433	0.00209808	-0.571749	1.2e-12	0.369469	1.52e-05	0.0902688	0.307079	0.601377	3.86e-14	0.39644	3.02e-06	0.842173	3.85e-36
F11	brown	0.0124087	0.888566	0.0730484	0.408838	-0.411967	1.12e-06	-0.608157	1.67e-14	0.50019	1.37e-09	0.0568191	0.520809	0.650154	5.75e-17	0.464887	2.52e-08	0.841845	4.35e-36
TMIGD1	brown	-0.0777483	0.379272	0.0978323	0.268145	-0.472475	1.38e-08	-0.647767	8.13e-17	0.510894	5.28e-10	-0.016597	0.851331	0.701612	1.44e-20	0.477724	9.06e-09	0.841786	4.45e-36
SLC16A10	brown	-0.0685527	0.438349	0.0454103	0.607936	-0.235463	0.00700118	-0.467786	2.01e-08	0.343924	6.17e-05	0.072006	0.415574	0.532572	6.95e-11	0.409744	1.29e-06	0.841124	5.68e-36
MRO	brown	-0.0730345	0.408927	0.16327	0.0634448	-0.278975	0.00130832	-0.616241	5.98e-15	0.450722	7.4e-08	0.0599215	0.498266	0.591098	1.32e-13	0.493189	2.5e-09	0.840764	6.48e-36
RDH11	brown	-0.0481457	0.586469	0.0627916	0.477878	-0.197216	0.0245106	-0.379486	8.48e-06	0.319273	0.000213485	0.110483	0.210799	0.430703	3.14e-07	0.363318	2.15e-05	0.840614	6.85e-36
PRAP1	brown	0.0520841	0.556187	0.153535	0.0811565	-0.252064	0.00381481	-0.480964	6.96e-09	0.376163	1.03e-05	0.128932	0.143753	0.515028	3.63e-10	0.379693	8.37e-06	0.840159	8.1e-36
PCTP	brown	0.0774057	0.381383	0.0543491	0.53912	-0.254518	0.00347556	-0.534532	5.74e-11	0.378504	8.98e-06	0.108369	0.219716	0.60208	3.54e-14	0.330801	0.000121	0.839766	9.36e-36
VEPH1	brown	-0.0445516	0.614746	0.0438113	0.620644	-0.373393	1.21e-05	-0.596153	7.26e-14	0.473435	1.28e-08	0.140348	0.111239	0.666338	5.06e-18	0.442313	1.37e-07	0.83941	1.07e-35
CD164	brown	-0.0986312	0.264237	-0.0554014	0.53128	-0.332738	0.000109748	-0.614632	7.35e-15	0.471205	1.53e-08	0.107229	0.224635	0.670846	2.5e-18	0.457859	4.32e-08	0.839341	1.09e-35
ALB	brown	-0.0440319	0.618883	0.13828	0.116658	-0.401381	2.21e-06	-0.565387	2.41e-12	0.438185	1.85e-07	0.09431	0.285839	0.612568	9.56e-15	0.420167	6.47e-07	0.839217	1.14e-35
GPR160	brown	-0.0546399	0.536948	0.0345135	0.696662	-0.343297	6.37e-05	-0.537619	4.24e-11	0.337486	8.62e-05	0.0916852	0.29952	0.604879	2.51e-14	0.435596	2.22e-07	0.838782	1.34e-35
CALM1	brown	0.0467876	0.597084	0.089156	0.313106	-0.367533	1.7e-05	-0.624283	2.09e-15	0.521422	2.01e-10	0.130638	0.13848	0.672902	1.81e-18	0.502565	1.11e-09	0.83867	1.39e-35
ISOC1	brown	-0.0501874	0.570677	0.0120519	0.89175	-0.385093	6.07e-06	-0.619368	3.99e-15	0.452837	6.32e-08	0.112017	0.204493	0.680873	4.99e-19	0.449122	8.34e-08	0.838468	1.5e-35
PAIP2B	brown	-0.177574	0.0432597	0.0537479	0.543625	-0.251569	0.0038867	-0.571685	1.21e-12	0.280074	0.00124949	0.194159	0.0268641	0.580815	4.36e-13	0.380214	8.12e-06	0.838423	1.53e-35
METTL7A	brown	-0.086772	0.326272	0.0628923	0.47717	-0.227207	0.00933255	-0.50731	7.29e-10	0.390488	4.37e-06	0.0534334	0.545988	0.530753	8.28e-11	0.406676	1.58e-06	0.837325	2.27e-35
SLC17A1	brown	-0.132668	0.132402	-0.0426693	0.629788	-0.126479	0.151594	-0.413268	1.03e-06	0.279644	0.00127224	0.0474518	0.591882	0.474671	1.16e-08	0.29272	0.000725829	0.836553	2.99e-35
NDUFS3	brown	0.00513562	0.953757	0.109958	0.212989	-0.40016	2.39e-06	-0.585334	2.6e-13	0.418395	7.29e-07	0.0628701	0.477326	0.623106	2.44e-15	0.401378	2.21e-06	0.836509	3.04e-35
GPR89A	brown	0.0844462	0.339455	0.0191406	0.828872	-0.255949	0.00329052	-0.546831	1.69e-11	0.314997	0.000262029	-0.00475246	0.957203	0.567718	1.87e-12	0.246832	0.00463915	0.836372	3.19e-35
ATP5IF1	brown	-0.0761969	0.388885	0.0341304	0.699866	-0.243038	0.005333	-0.543957	2.26e-11	0.362174	2.29e-05	0.157683	0.0731777	0.586965	2.15e-13	0.355635	3.29e-05	0.836116	3.5e-35
TSPAN33	brown	-0.0611504	0.489481	0.0643562	0.466955	-0.236306	0.00679495	-0.450633	7.45e-08	0.308255	0.000359722	0.0238006	0.788094	0.484237	5.31e-09	0.37269	1.26e-05	0.835663	4.11e-35
TGFBR3L	brown	0.0386695	0.662252	0.152984	0.0822676	-0.308452	0.000356446	-0.60647	2.06e-14	0.311609	0.000307553	0.169695	0.0535875	0.616466	5.81e-15	0.419177	6.91e-07	0.835389	4.53e-35
GLDC	brown	0.0165912	0.851383	0.134108	0.128214	-0.265493	0.0022669	-0.584852	2.74e-13	0.416112	8.49e-07	0.107122	0.225099	0.615868	6.27e-15	0.364369	2.03e-05	0.835005	5.19e-35
COQ5	brown	-0.0143361	0.871395	-0.0286909	0.745913	-0.357798	2.92e-05	-0.587083	2.12e-13	0.387875	5.13e-06	0.0111415	0.899883	0.65157	4.68e-17	0.382591	7.05e-06	0.834855	5.48e-35
ALKBH5	brown	-0.0722111	0.414244	0.154419	0.0794002	-0.343598	6.27e-05	-0.512305	4.65e-10	0.40589	1.66e-06	0.00240291	0.978354	0.550329	1.18e-11	0.355836	3.26e-05	0.834851	5.48e-35
PLCXD2	brown	-0.00769509	0.930758	0.130114	0.140085	-0.346522	5.38e-05	-0.54692	1.67e-11	0.46547	2.4e-08	-0.0329575	0.70971	0.570587	1.37e-12	0.461761	3.21e-08	0.834786	5.61e-35
HSDL2	brown	-0.0747847	0.397761	0.0994245	0.260396	-0.318556	0.000220998	-0.592171	1.17e-13	0.476272	1.02e-08	0.174502	0.0470688	0.593251	1.03e-13	0.412079	1.11e-06	0.834653	5.88e-35
ALDH1B1	brown	-0.0315846	0.721293	0.0197886	0.823172	-0.203922	0.019959	-0.55024	1.19e-11	0.295861	0.000631778	0.195774	0.0255977	0.59256	1.11e-13	0.291956	0.000750589	0.83459	6.01e-35
GPHN	brown	-0.128751	0.144319	-0.0608451	0.491656	-0.265913	0.00222936	-0.594318	9.04e-14	0.280924	0.00120565	0.132934	0.131621	0.598044	5.78e-14	0.314382	0.000269793	0.834096	7.16e-35
HOXC10	brown	-0.0166847	0.850555	0.0245654	0.781454	-0.401577	2.19e-06	-0.609024	1.5e-14	0.463307	2.85e-08	0.0819724	0.353841	0.678307	7.59e-19	0.489348	3.46e-09	0.833805	7.93e-35
TM7SF2	brown	0.151906	0.0844735	0.259433	0.00287652	-0.25569	0.00332343	-0.449761	7.95e-08	0.369116	1.55e-05	0.0939752	0.28756	0.465428	2.41e-08	0.443234	1.28e-07	0.833398	9.14e-35
C11orf1	brown	-0.0024819	0.977642	0.0743511	0.400511	-0.471518	1.49e-08	-0.639368	2.68e-16	0.464051	2.69e-08	0.0785873	0.374135	0.64715	8.88e-17	0.498474	1.59e-09	0.833293	9.49e-35
STC2	brown	-0.0261423	0.767811	0.0538672	0.54273	-0.276156	0.00147105	-0.606191	2.13e-14	0.439941	1.63e-07	0.190747	0.0297167	0.649059	6.74e-17	0.471003	1.55e-08	0.832355	1.32e-34
AC098934.2	brown	-0.0558082	0.528264	0.0144374	0.870494	-0.273034	0.00167259	-0.576969	6.74e-13	0.353046	3.79e-05	0.00464755	0.958147	0.625056	1.89e-15	0.314641	0.000266496	0.831983	1.5e-34
SLC28A1	brown	-0.0976941	0.268824	0.0570934	0.518795	-0.330822	0.000120873	-0.563657	2.91e-12	0.368884	1.57e-05	0.124516	0.158102	0.570347	1.41e-12	0.334476	0.000100485	0.831955	1.51e-34
MPP1	brown	-0.116507	0.186817	0.0423148	0.632637	-0.344888	5.86e-05	-0.593308	1.02e-13	0.401227	2.24e-06	0.0830072	0.347778	0.660137	1.31e-17	0.376291	1.02e-05	0.831494	1.77e-34
GNPDA1	brown	-0.107124	0.225093	0.0175882	0.842564	-0.142167	0.106636	-0.528261	1.05e-10	0.249968	0.00412784	0.0697344	0.430477	0.530267	8.68e-11	0.336923	8.87e-05	0.831281	1.91e-34
COX6A1	brown	0.077933	0.378138	0.169727	0.053542	-0.19717	0.024545	-0.537182	4.43e-11	0.279564	0.00127651	0.0649176	0.463071	0.570585	1.37e-12	0.318395	0.000222712	0.831267	1.92e-34
TM7SF3	brown	-0.0206957	0.815208	0.0103611	0.906863	-0.316001	0.000249785	-0.558915	4.82e-12	0.3091	0.000345856	0.0621535	0.482371	0.573637	9.77e-13	0.382615	7.04e-06	0.831206	1.96e-34
SMIM32	brown	-0.0885296	0.316531	0.0258294	0.770512	-0.322691	0.000180838	-0.573971	9.42e-13	0.3907	4.31e-06	0.027856	0.753065	0.629631	1.02e-15	0.342637	6.6e-05	0.830726	2.31e-34
NNT	brown	-0.0719279	0.416082	0.133271	0.130637	-0.266078	0.00221472	-0.547787	1.53e-11	0.385158	6.04e-06	0.149596	0.0893654	0.549562	1.28e-11	0.384124	6.43e-06	0.83039	2.6e-34
FKBP4	brown	-0.0980526	0.267063	-0.00112539	0.989861	-0.253589	0.00360065	-0.621701	2.94e-15	0.386879	5.45e-06	0.0528234	0.550588	0.663803	7.48e-18	0.375772	1.05e-05	0.830292	2.69e-34
SAMM50	brown	-0.0245628	0.781476	0.173791	0.0479898	-0.273219	0.00166	-0.621812	2.9e-15	0.373001	1.24e-05	0.0857519	0.332013	0.620465	3.46e-15	0.375909	1.05e-05	0.830102	2.87e-34
KCNJ15	brown	-0.22353	0.0105747	-0.0137267	0.876818	-0.252225	0.00379164	-0.489662	3.37e-09	0.323582	0.000173123	-0.0546899	0.536575	0.528795	9.99e-11	0.335279	9.65e-05	0.830013	2.95e-34
KCNAB2	brown	0.0736746	0.404823	0.0496352	0.574929	-0.292739	0.000725244	-0.675893	1.12e-18	0.385863	5.79e-06	0.184368	0.0357417	0.705433	7.26e-21	0.395047	3.3e-06	0.829926	3.04e-34
BAG3	brown	0.00254631	0.977062	0.126588	0.15124	-0.317349	0.000234191	-0.608587	1.58e-14	0.441378	1.47e-07	0.0453002	0.608807	0.618013	4.76e-15	0.41256	1.07e-06	0.828874	4.36e-34
SLIT2	brown	-0.0118724	0.893352	0.0965627	0.274435	-0.252554	0.00374477	-0.484921	5.02e-09	0.337627	8.55e-05	0.109687	0.214127	0.542321	2.66e-11	0.354281	3.54e-05	0.828703	4.62e-34
INSR	brown	-0.05987	0.498636	0.0509683	0.56469	-0.363222	2.16e-05	-0.604277	2.7e-14	0.427812	3.84e-07	-0.0012386	0.988841	0.613086	8.95e-15	0.406569	1.59e-06	0.828335	5.23e-34
CYB5D1	brown	-0.0938728	0.288088	0.0234069	0.791519	-0.328147	0.000138177	-0.522194	1.87e-10	0.407902	1.46e-06	0.00226346	0.97961	0.582175	3.73e-13	0.453388	6.06e-08	0.828233	5.42e-34
LHPP	brown	0.0912712	0.301717	0.0923623	0.29595	-0.236314	0.00679306	-0.446772	9.92e-08	0.347157	5.2e-05	0.0303116	0.73209	0.509361	6.07e-10	0.349775	4.52e-05	0.828175	5.53e-34
L3MBTL4	brown	-0.0493467	0.577155	0.0406059	0.646452	-0.302843	0.000461415	-0.524648	1.48e-10	0.411383	1.16e-06	0.193017	0.0277922	0.589364	1.62e-13	0.413308	1.02e-06	0.828041	5.78e-34
GRB10	brown	-0.122117	0.166331	-0.00236479	0.978697	-0.215596	0.0137599	-0.48036	7.31e-09	0.364571	2.01e-05	-0.034272	0.698681	0.536455	4.76e-11	0.326448	0.000150333	0.82803	5.81e-34
SH3YL1	brown	0.0310711	0.725642	0.00359496	0.96762	-0.280706	0.00121676	-0.571029	1.3e-12	0.356012	3.22e-05	-0.0447676	0.61303	0.596816	6.7e-14	0.427025	4.05e-07	0.82801	5.84e-34
AZGP1P1	brown	0.0955842	0.27935	0.0914294	0.300876	-0.389849	4.54e-06	-0.549955	1.23e-11	0.381614	7.47e-06	0.0569457	0.519879	0.630388	9.23e-16	0.388169	5.04e-06	0.827304	7.42e-34
FIGNL2	brown	-0.0644725	0.466149	0.0968323	0.273091	-0.35969	2.63e-05	-0.55581	6.68e-12	0.463528	2.8e-08	0.0118415	0.893628	0.595888	7.49e-14	0.450423	7.57e-08	0.826957	8.34e-34
UQCRFS1	brown	0.115937	0.188999	0.0940918	0.28696	-0.32155	0.000191176	-0.483849	5.48e-09	0.461212	3.34e-08	0.128709	0.144452	0.5425	2.61e-11	0.446378	1.02e-07	0.826049	1.13e-33
COX14	brown	0.0647961	0.46391	0.0616019	0.486274	-0.375538	1.07e-05	-0.651323	4.85e-17	0.444642	1.16e-07	0.0429811	0.627286	0.700578	1.73e-20	0.450322	7.63e-08	0.825585	1.32e-33
EBNA1BP2	brown	0.0261742	0.767536	0.0638293	0.470618	-0.40902	1.35e-06	-0.5912	1.31e-13	0.467422	2.06e-08	0.0492556	0.57786	0.658275	1.73e-17	0.510202	5.62e-10	0.825463	1.37e-33
PDZD2	brown	0.0610924	0.489894	0.086484	0.327887	-0.290683	0.000793537	-0.551629	1.03e-11	0.421402	5.95e-07	0.100818	0.253743	0.586386	2.3e-13	0.486616	4.36e-09	0.825273	1.46e-33
SLC35D1	brown	0.106227	0.229023	0.0962814	0.275842	-0.282371	0.00113421	-0.531975	7.36e-11	0.374276	1.15e-05	0.0934769	0.290135	0.569495	1.54e-12	0.382556	7.06e-06	0.825215	1.49e-33
ACE2	brown	-0.190031	0.0303468	0.0431001	0.626331	-0.320253	0.000203601	-0.650414	5.54e-17	0.413002	1.04e-06	0.10672	0.226854	0.63744	3.51e-16	0.320452	0.000201651	0.824942	1.63e-33
MGST2	brown	-0.0296302	0.737892	0.0668558	0.449795	-0.289429	0.000838059	-0.55675	6.06e-12	0.338808	8.05e-05	0.1004	0.255724	0.61029	1.28e-14	0.38423	6.39e-06	0.824354	1.98e-33
MT-ND3	brown	0.0989468	0.262705	0.180249	0.0401553	-0.434603	2.39e-07	-0.582829	3.46e-13	0.500057	1.38e-09	0.0692501	0.433693	0.598495	5.47e-14	0.585132	2.66e-13	0.822873	3.23e-33
DNMT3L	brown	-0.00170462	0.984643	0.119885	0.174273	-0.263627	0.00244089	-0.524522	1.5e-10	0.308544	0.000354917	0.024035	0.786058	0.566309	2.18e-12	0.443735	1.24e-07	0.821854	4.51e-33
PLCL1	brown	-0.136468	0.121576	0.0720763	0.415118	-0.362208	2.29e-05	-0.621096	3.18e-15	0.441448	1.46e-07	0.0676277	0.444567	0.643204	1.56e-16	0.453563	5.99e-08	0.821687	4.76e-33
APOH	brown	0.0843805	0.339832	0.180664	0.0396913	-0.423482	5.16e-07	-0.542546	2.6e-11	0.530811	8.23e-11	0.0528776	0.550178	0.591062	1.33e-13	0.562553	3.27e-12	0.821069	5.81e-33
RTCA	brown	0.0418206	0.63662	0.0868553	0.325806	-0.312888	0.00028957	-0.537857	4.14e-11	0.438313	1.83e-07	0.0730239	0.408996	0.603361	3.02e-14	0.364272	2.04e-05	0.821003	5.94e-33
LGALS2	brown	-0.0520091	0.556756	-0.0383587	0.664803	-0.238182	0.00635555	-0.495763	2.01e-09	0.318818	0.000218222	-0.0175487	0.842913	0.557437	5.63e-12	0.325874	0.000154659	0.820409	7.19e-33
NDFIP2	brown	-0.039951	0.651779	0.0231927	0.793384	-0.206895	0.0181865	-0.515971	3.33e-10	0.314036	0.000274262	0.102638	0.245226	0.590484	1.42e-13	0.353144	3.77e-05	0.820403	7.21e-33
EAF2	brown	0.0130864	0.882522	0.110025	0.212708	-0.466175	2.28e-08	-0.65258	4.03e-17	0.502841	1.08e-09	0.102304	0.246772	0.681589	4.44e-19	0.520921	2.1e-10	0.819473	9.72e-33
SDSL	brown	-0.0236381	0.789508	0.137681	0.118265	-0.284126	0.00105277	-0.478601	8.44e-09	0.346335	5.43e-05	0.0253077	0.775023	0.526192	1.28e-10	0.343643	6.26e-05	0.819458	9.77e-33
CPN2	brown	0.028572	0.746929	0.23027	0.00839793	-0.321963	0.000187377	-0.522464	1.82e-10	0.410504	1.23e-06	0.205488	0.0190076	0.541487	2.89e-11	0.324526	0.000165281	0.819293	1.03e-32
NDUFA9	brown	-0.0389593	0.659878	0.0334694	0.705408	-0.309295	0.00034273	-0.600112	4.5e-14	0.361141	2.43e-05	0.153981	0.0802655	0.630662	8.9e-16	0.403498	1.93e-06	0.819102	1.09e-32
VIL1	brown	-0.0884388	0.317029	0.0330294	0.709106	-0.320609	0.000200118	-0.627444	1.37e-15	0.380036	8.21e-06	0.0600023	0.497686	0.609535	1.4e-14	0.347855	5.01e-05	0.818725	1.23e-32
TMEM19	brown	0.0150082	0.865422	-0.0309346	0.7268	-0.338873	8.02e-05	-0.607133	1.9e-14	0.417808	7.58e-07	0.112799	0.201332	0.645639	1.1e-16	0.369942	1.48e-05	0.818715	1.24e-32
BCL2L1	brown	-0.0139676	0.874674	0.0472453	0.593497	-0.330531	0.000122657	-0.55182	1.01e-11	0.421439	5.93e-07	0.199181	0.0230932	0.612664	9.45e-15	0.44513	1.12e-07	0.818712	1.24e-32
HYKK	brown	0.0888414	0.314823	0.163344	0.0633242	-0.304415	0.000429444	-0.547957	1.5e-11	0.389138	4.75e-06	0.00162958	0.985319	0.580527	4.51e-13	0.465972	2.31e-08	0.818166	1.47e-32
ARSE	brown	-0.479592	7.78e-09	0.00540097	0.95137	-0.226224	0.0096512	-0.535105	5.43e-11	0.32718	0.000144981	0.0672125	0.447375	0.53233	7.11e-11	0.293946	0.000687689	0.817968	1.57e-32
ENPEP	brown	-0.142154	0.106667	-0.0456488	0.606051	-0.137693	0.118235	-0.435299	2.27e-07	0.264176	0.00238848	0.103832	0.239751	0.496515	1.88e-09	0.292234	0.000741501	0.817871	1.62e-32
SLC2A12	brown	0.0655356	0.458814	0.132966	0.131527	-0.308782	0.00035101	-0.519785	2.34e-10	0.452074	6.69e-08	0.1052	0.23358	0.552508	9.42e-12	0.51229	4.66e-10	0.817393	1.88e-32
ATP6V1A	brown	-0.135459	0.124379	0.0716423	0.41794	-0.207297	0.0179578	-0.477884	8.95e-09	0.373362	1.21e-05	0.152251	0.0837632	0.524514	1.5e-10	0.388916	4.81e-06	0.816857	2.23e-32
GHR	brown	-0.0192485	0.827922	0.0496119	0.575108	-0.366036	1.85e-05	-0.615956	6.2e-15	0.45664	4.74e-08	0.2005	0.0221812	0.6435	1.5e-16	0.427561	3.9e-07	0.816807	2.27e-32
MRPS15	brown	0.0597289	0.499651	0.0801858	0.364465	-0.351247	4.18e-05	-0.569664	1.52e-12	0.370186	1.46e-05	0.130889	0.137717	0.643806	1.43e-16	0.400332	2.37e-06	0.816403	2.58e-32
CISD1	brown	0.0492121	0.578196	0.0820318	0.353492	-0.328096	0.000138529	-0.535967	4.99e-11	0.418559	7.21e-07	0.121521	0.168427	0.572184	1.15e-12	0.357085	3.04e-05	0.816107	2.83e-32
SLC30A2	brown	0.047009	0.595348	-0.0161952	0.85489	-0.21597	0.0135928	-0.470645	1.6e-08	0.273811	0.00162021	0.103458	0.241455	0.511225	5.13e-10	0.304402	0.000429697	0.815855	3.06e-32
CTXN3	brown	-0.195965	0.0254516	0.0722098	0.414252	-0.402252	2.09e-06	-0.624458	2.04e-15	0.408635	1.39e-06	0.0541857	0.540343	0.625905	1.69e-15	0.505509	8.56e-10	0.815843	3.07e-32
SPR	brown	-0.0989844	0.262522	0.155296	0.0776879	-0.257509	0.00309896	-0.478343	8.62e-09	0.355934	3.24e-05	-0.0123038	0.889501	0.528936	9.86e-11	0.344332	6.03e-05	0.814938	4.07e-32
NUDT16	brown	0.109459	0.215086	0.0693657	0.432925	-0.353335	3.73e-05	-0.545511	1.93e-11	0.490642	3.11e-09	0.132586	0.132644	0.625691	1.73e-15	0.483871	5.47e-09	0.81493	4.08e-32
ENPP7	brown	-0.00730517	0.934258	0.147636	0.0936891	-0.261909	0.00261153	-0.556837	6e-12	0.381964	7.32e-06	0.103692	0.240387	0.614406	7.57e-15	0.360932	2.46e-05	0.814732	4.35e-32
RGL1	brown	-0.212065	0.0154281	-0.1502	0.0880647	-0.209495	0.0167501	-0.603177	3.09e-14	0.294336	0.000675953	0.0551137	0.533417	0.657321	2e-17	0.299606	0.000534307	0.813486	6.4e-32
KIAA1147	brown	-0.0077177	0.930555	0.0779589	0.377979	-0.417037	7.98e-07	-0.580703	4.42e-13	0.537687	4.21e-11	0.0846381	0.338354	0.605456	2.33e-14	0.474757	1.15e-08	0.812843	7.8e-32
COX7B	brown	0.0579682	0.512399	0.0702006	0.427394	-0.321909	0.000187866	-0.627259	1.41e-15	0.383951	6.5e-06	0.117326	0.183715	0.661385	1.08e-17	0.416505	8.27e-07	0.812122	9.73e-32
HSPA8	brown	-0.0710499	0.42181	-0.0326615	0.712202	-0.31596	0.000250276	-0.653331	3.61e-17	0.339242	7.87e-05	0.108947	0.217255	0.670498	2.64e-18	0.348088	4.95e-05	0.811399	1.21e-31
PM20D1	brown	-0.0134298	0.879462	0.0585784	0.507962	-0.354157	3.57e-05	-0.535101	5.43e-11	0.510137	5.66e-10	0.161809	0.0658818	0.581306	4.12e-13	0.473316	1.29e-08	0.810634	1.53e-31
PLD1	brown	-0.0977609	0.268496	0.0104023	0.906493	-0.343529	6.29e-05	-0.642824	1.65e-16	0.395283	3.25e-06	0.0511408	0.563371	0.685019	2.52e-19	0.406991	1.55e-06	0.810555	1.57e-31
TUBG1	brown	-0.125036	0.156356	0.0132569	0.881003	-0.37431	1.15e-05	-0.603034	3.15e-14	0.426695	4.14e-07	-0.0118817	0.89327	0.632356	7.07e-16	0.420771	6.21e-07	0.810545	1.57e-31
GCSH	brown	0.106149	0.229365	0.0496802	0.574581	-0.387276	5.32e-06	-0.467586	2.04e-08	0.420958	6.13e-07	0.108404	0.219569	0.548729	1.39e-11	0.495365	2.08e-09	0.810144	1.78e-31
SLC51A	brown	-0.169394	0.0540187	0.163746	0.0626673	-0.295048	0.000654965	-0.54028	3.26e-11	0.366997	1.75e-05	-0.0299752	0.734953	0.556279	6.36e-12	0.386577	5.55e-06	0.810094	1.81e-31
PLOD1	brown	-0.0823555	0.351589	0.0567044	0.521652	-0.240222	0.00590641	-0.476582	9.94e-09	0.342736	6.56e-05	0.0259519	0.769454	0.515151	3.59e-10	0.314015	0.000274534	0.809933	1.9e-31
GRAMD1B	brown	0.204041	0.0198851	0.049975	0.572311	-0.282778	0.0011148	-0.541234	2.96e-11	0.421489	5.91e-07	0.133249	0.130701	0.592643	1.1e-13	0.457913	4.31e-08	0.809865	1.94e-31
CXCL14	brown	-0.058347	0.509642	0.13258	0.13266	-0.191683	0.0289094	-0.434665	2.37e-07	0.348076	4.95e-05	0.0673204	0.446644	0.450731	7.4e-08	0.356942	3.06e-05	0.809573	2.11e-31
RGN	brown	0.0489981	0.579851	0.147322	0.0943977	-0.383334	6.74e-06	-0.567411	1.94e-12	0.439498	1.68e-07	0.11473	0.193673	0.593109	1.04e-13	0.347899	5e-05	0.809338	2.27e-31
PCBD1	brown	0.0845762	0.338709	0.0616527	0.485914	-0.266992	0.00213542	-0.550006	1.22e-11	0.270282	0.00187076	0.0509813	0.56459	0.641166	2.08e-16	0.3037	0.000443734	0.8091	2.44e-31
COLEC11	brown	-0.0238923	0.787298	-0.00943004	0.915199	-0.300101	0.000522507	-0.597772	5.97e-14	0.281967	0.00115374	0.0911555	0.302333	0.633449	6.09e-16	0.34368	6.25e-05	0.808925	2.57e-31
SLC16A2	brown	-0.0530113	0.549169	0.173769	0.0480189	-0.253543	0.00360704	-0.472548	1.37e-08	0.402838	2.02e-06	0.157369	0.0737574	0.468963	1.83e-08	0.310446	0.00032479	0.808648	2.79e-31
SOWAHB	brown	-0.136617	0.121163	0.0855738	0.333022	-0.250802	0.00400065	-0.446305	1.03e-07	0.311534	0.000308633	0.0507281	0.566528	0.484982	4.99e-09	0.33995	7.59e-05	0.808196	3.2e-31
CYP2B6	brown	-0.144218	0.101624	0.0608594	0.491553	-0.342397	6.68e-05	-0.491115	2.98e-09	0.32349	0.000173903	0.113227	0.199617	0.498327	1.61e-09	0.359794	2.62e-05	0.808017	3.37e-31
TCAIM	brown	-0.0257418	0.771269	0.1691	0.0544434	-0.38497	6.11e-06	-0.598195	5.68e-14	0.441127	1.5e-07	0.0992029	0.261465	0.620542	3.42e-15	0.471323	1.52e-08	0.807632	3.78e-31
SLC25A13	brown	-0.178587	0.0420611	0.0628967	0.47714	-0.333333	0.000106491	-0.542499	2.61e-11	0.445278	1.11e-07	0.0543968	0.538763	0.587451	2.03e-13	0.429307	3.46e-07	0.807314	4.16e-31
GLUD2	brown	0.120206	0.173114	0.0591319	0.503954	-0.296631	0.000610489	-0.523496	1.65e-10	0.50123	1.25e-09	0.0588139	0.506255	0.561102	3.82e-12	0.378073	9.22e-06	0.807203	4.3e-31
NET1	brown	-0.0537356	0.543717	0.0194568	0.82609	-0.252171	0.00379941	-0.595717	7.65e-14	0.355738	3.27e-05	0.0878046	0.320526	0.628589	1.18e-15	0.33283	0.000109238	0.806502	5.3e-31
BSND	brown	-0.0509484	0.564842	0.12832	0.145679	-0.334727	9.92e-05	-0.575649	7.81e-13	0.419708	6.67e-07	0.15121	0.0859257	0.596012	7.38e-14	0.466754	2.17e-08	0.806242	5.72e-31
KYNU	brown	0.0199933	0.821373	0.0708046	0.423418	-0.356754	3.1e-05	-0.586818	2.19e-13	0.401205	2.24e-06	0.131379	0.136238	0.620435	3.47e-15	0.427724	3.86e-07	0.806006	6.14e-31
TPCN1	brown	0.137886	0.117714	0.0584487	0.508903	-0.321493	0.00019171	-0.480645	7.14e-09	0.321039	0.000195991	0.000970262	0.991259	0.531176	7.95e-11	0.365304	1.92e-05	0.805839	6.45e-31
SMIM1	brown	-0.0118161	0.893855	0.0504564	0.568611	-0.324226	0.000167734	-0.541244	2.96e-11	0.422209	5.63e-07	0.0594458	0.501689	0.6246	2.01e-15	0.329386	0.000129893	0.805773	6.57e-31
LIAS	brown	-0.0734433	0.406303	0.0968244	0.27313	-0.372322	1.29e-05	-0.643557	1.49e-16	0.424961	4.67e-07	0.111111	0.208201	0.642295	1.78e-16	0.49648	1.89e-09	0.805704	6.71e-31
GALK2	brown	-0.0791225	0.37088	0.0066013	0.940581	-0.243627	0.00521954	-0.593121	1.04e-13	0.332728	0.000109802	0.0580374	0.511895	0.590712	1.39e-13	0.360114	2.57e-05	0.805472	7.18e-31
LRP2	brown	-0.10427	0.237764	0.00638365	0.942536	-0.224035	0.0103957	-0.541174	2.98e-11	0.285806	0.000979819	0.0439904	0.619214	0.564918	2.54e-12	0.27984	0.00126182	0.805354	7.44e-31
RNLS	brown	-0.0220718	0.803162	0.135227	0.125033	-0.409646	1.3e-06	-0.573395	1e-12	0.459806	3.73e-08	0.0435921	0.622394	0.596086	7.32e-14	0.340591	7.34e-05	0.804901	8.5e-31
CLEC18C	brown	0.00875168	0.921279	0.0104753	0.905841	-0.274192	0.00159507	-0.487687	3.98e-09	0.361701	2.36e-05	0.097851	0.268053	0.491688	2.84e-09	0.244744	0.00501037	0.804523	9.49e-31
PRKAA2	brown	-0.10737	0.224022	0.0874258	0.322626	-0.349243	4.65e-05	-0.564168	2.75e-12	0.456678	4.73e-08	0.147184	0.0947085	0.580134	4.71e-13	0.448091	9e-08	0.80435	9.99e-31
RRAGD	brown	0.0149156	0.866244	0.138958	0.114858	-0.403118	1.98e-06	-0.55701	5.89e-12	0.434527	2.4e-07	0.178075	0.042664	0.589243	1.65e-13	0.440922	1.52e-07	0.803584	1.25e-30
TMEM52B	brown	-0.0593628	0.502287	0.0882606	0.31801	-0.266072	0.00221526	-0.448257	8.89e-08	0.449017	8.4e-08	0.13295	0.131572	0.490581	3.12e-09	0.483923	5.45e-09	0.803347	1.34e-30
EIF1B	brown	-0.0502934	0.569862	0.00281424	0.97465	-0.353674	3.66e-05	-0.583051	3.38e-13	0.463866	2.72e-08	0.0662432	0.453968	0.612957	9.1e-15	0.446723	9.95e-08	0.802607	1.66e-30
C11orf52	brown	-0.0675761	0.444916	0.0343256	0.698234	-0.247527	0.00452124	-0.510346	5.55e-10	0.361396	2.4e-05	0.0685984	0.438043	0.552458	9.47e-12	0.424213	4.91e-07	0.801816	2.09e-30
MSMO1	brown	-0.0375751	0.671249	0.146794	0.095598	-0.335971	9.31e-05	-0.536741	4.62e-11	0.451209	7.14e-08	0.104266	0.237781	0.560504	4.07e-12	0.471435	1.5e-08	0.801807	2.09e-30
SLC3A2	brown	0.0252514	0.77551	0.0501519	0.570949	-0.161432	0.0665223	-0.348517	4.83e-05	0.259517	0.00286724	0.0477809	0.589313	0.413892	9.84e-07	0.308285	0.000359217	0.800536	3.01e-30
NAPEPLD	brown	-0.151698	0.0849053	0.017548	0.842919	-0.297113	0.00059751	-0.565651	2.35e-12	0.390744	4.3e-06	-0.0026142	0.976451	0.589519	1.59e-13	0.467096	2.12e-08	0.800488	3.06e-30
NDUFB3	brown	-0.00647933	0.941676	0.0598903	0.49849	-0.399524	2.49e-06	-0.56734	1.95e-12	0.502483	1.12e-09	0.115217	0.191778	0.614705	7.28e-15	0.471369	1.51e-08	0.800367	3.17e-30
VSTM4	brown	0.00979685	0.911914	0.0232824	0.792603	-0.301712	0.000485767	-0.545937	1.85e-11	0.522748	1.77e-10	0.0261445	0.767792	0.579543	5.04e-13	0.443867	1.23e-07	0.799629	3.91e-30
WLS	brown	-0.230577	0.00830902	0.00178664	0.983904	-0.224832	0.0101191	-0.473346	1.29e-08	0.373178	1.23e-05	0.0667231	0.450697	0.505597	8.49e-10	0.34194	6.84e-05	0.799383	4.19e-30
NECAB2	brown	-0.193729	0.0272105	0.111332	0.207293	-0.399665	2.47e-06	-0.56005	4.27e-12	0.395265	3.25e-06	0.0870546	0.324693	0.556532	6.2e-12	0.475547	1.08e-08	0.798462	5.44e-30
ANK3	brown	-0.153074	0.0820836	-0.0128958	0.884221	-0.311484	0.00030936	-0.509175	6.17e-10	0.49203	2.76e-09	-0.00479607	0.956811	0.510937	5.26e-10	0.426246	4.27e-07	0.797147	7.89e-30
RALYL	brown	-0.158373	0.0719141	-0.0405822	0.646645	-0.364883	1.97e-05	-0.636837	3.82e-16	0.459752	3.74e-08	0.0473637	0.592571	0.64357	1.48e-16	0.421696	5.83e-07	0.796707	8.93e-30
NPR3	brown	0.233843	0.00741299	0.0156745	0.859507	-0.316826	0.000240134	-0.521733	1.95e-10	0.468296	1.93e-08	0.0623516	0.480974	0.57673	6.92e-13	0.45281	6.33e-08	0.796628	9.13e-30
ENPP2	brown	0.0131768	0.881716	-0.00952281	0.914368	-0.188201	0.0320087	-0.490878	3.04e-09	0.27286	0.00168451	0.131228	0.136692	0.567807	1.86e-12	0.278789	0.00131853	0.795087	1.4e-29
TRIM71	brown	-0.280752	0.0012144	-0.0979999	0.267322	-0.133669	0.129479	-0.509334	6.08e-10	0.249665	0.00417496	0.0618832	0.484281	0.524706	1.47e-10	0.246843	0.0046372	0.794383	1.71e-29
VWA8	brown	-0.109591	0.214531	0.0207183	0.81501	-0.274543	0.00157226	-0.576618	7.01e-13	0.426501	4.2e-07	0.144426	0.101126	0.604223	2.72e-14	0.320718	0.000199071	0.794334	1.73e-29
CACHD1	brown	-0.153901	0.0804243	0.0223133	0.801052	-0.212992	0.0149736	-0.527435	1.14e-10	0.364133	2.06e-05	0.116508	0.186814	0.567137	2e-12	0.379452	8.5e-06	0.794282	1.75e-29
NDUFB10	brown	0.00839284	0.924497	0.075933	0.390535	-0.212346	0.015289	-0.563273	3.03e-12	0.295753	0.000634808	0.0833417	0.345832	0.595917	7.47e-14	0.328959	0.000132697	0.793797	2.01e-29
THNSL1	brown	-0.106716	0.226872	-0.0121663	0.890728	-0.247241	0.00456944	-0.595904	7.48e-14	0.397642	2.8e-06	0.0482667	0.585528	0.644954	1.22e-16	0.433376	2.6e-07	0.793512	2.17e-29
CDC14B	brown	0.0756075	0.392575	0.106981	0.225713	-0.332158	0.00011301	-0.547758	1.54e-11	0.422927	5.36e-07	0.200543	0.0221522	0.553563	8.45e-12	0.334563	0.000100043	0.79349	2.18e-29
VDR	brown	-0.0787408	0.3732	0.0651993	0.461128	-0.262113	0.0025907	-0.458354	4.16e-08	0.322664	0.000181073	0.0261404	0.767827	0.462521	3.02e-08	0.251997	0.00382445	0.793349	2.27e-29
DBT	brown	-0.00830078	0.925323	0.0973164	0.270688	-0.351608	4.1e-05	-0.549045	1.35e-11	0.509	6.27e-10	0.124984	0.15653	0.590872	1.36e-13	0.509309	6.09e-10	0.792745	2.68e-29
MPDZ	brown	0.0236521	0.789386	0.0593411	0.502444	-0.218225	0.0126222	-0.42464	4.77e-07	0.357508	2.97e-05	0.0131667	0.881807	0.469643	1.73e-08	0.337143	8.77e-05	0.791128	4.17e-29
GAMT	brown	0.266774	0.00215415	0.16743	0.0569069	-0.366834	1.76e-05	-0.497039	1.8e-09	0.439495	1.68e-07	0.0379636	0.66805	0.547281	1.61e-11	0.387314	5.3e-06	0.790729	4.64e-29
GATB	brown	0.0553707	0.531508	0.0153071	0.862768	-0.38531	5.99e-06	-0.537801	4.17e-11	0.486421	4.43e-09	0.135019	0.125619	0.619354	4e-15	0.401098	2.25e-06	0.790494	4.95e-29
ADM2	brown	-0.0629767	0.476578	-0.0262384	0.766982	-0.268737	0.00199113	-0.462863	2.94e-08	0.297637	0.00058367	0.0208237	0.814085	0.500316	1.35e-09	0.31394	0.000275516	0.790389	5.09e-29
PRNP	brown	0.0419943	0.635219	0.0999289	0.257973	-0.347798	5.02e-05	-0.586465	2.28e-13	0.439582	1.67e-07	0.114284	0.195425	0.618606	4.4e-15	0.477233	9.43e-09	0.790127	5.47e-29
ACSM2A	brown	-0.143475	0.103419	-0.00658013	0.940771	-0.184006	0.0361121	-0.516793	3.09e-10	0.28534	0.000999574	0.0295347	0.738705	0.532784	6.8e-11	0.343124	6.43e-05	0.788959	7.49e-29
TTC22	brown	-0.0247864	0.779537	0.066415	0.452795	-0.250705	0.00401515	-0.490126	3.24e-09	0.3034	0.000449847	0.148521	0.0917156	0.550091	1.21e-11	0.328804	0.000133727	0.788769	7.88e-29
HECW1	brown	-0.0798764	0.366325	-0.00639561	0.942429	-0.263472	0.0024558	-0.547078	1.65e-11	0.330184	0.000124805	0.10665	0.227163	0.553022	8.94e-12	0.320993	0.000196426	0.788717	7.99e-29
NDUFA2	brown	0.0318237	0.719271	0.0656874	0.457772	-0.397589	2.81e-06	-0.614102	7.87e-15	0.442757	1.33e-07	0.110046	0.212621	0.631359	8.09e-16	0.470738	1.59e-08	0.788655	8.13e-29
DAB2	brown	-0.126736	0.150759	-0.0538994	0.542488	-0.201501	0.0215102	-0.51932	2.44e-10	0.322882	0.000179158	0.0283398	0.748917	0.548074	1.49e-11	0.282807	0.00111345	0.788594	8.26e-29
NUDT6	brown	-0.00383628	0.965448	0.0661595	0.45454	-0.318711	0.000219355	-0.559662	4.45e-12	0.462789	2.96e-08	-0.0169169	0.848499	0.616965	5.45e-15	0.433397	2.6e-07	0.788478	8.52e-29
SYPL2	brown	0.00255318	0.977	0.0670468	0.448498	-0.251346	0.0039196	-0.382473	7.1e-06	0.360976	2.45e-05	0.0278202	0.753372	0.431224	3.03e-07	0.315972	0.000250135	0.788456	8.57e-29
UGT2B7	brown	0.0865193	0.327688	0.0440153	0.619016	-0.26006	0.00280727	-0.433114	2.65e-07	0.404366	1.83e-06	-0.00324372	0.970782	0.476907	9.68e-09	0.409856	1.28e-06	0.78787	1e-28
CLTRN	brown	-0.277082	0.0014157	0.0115898	0.895876	-0.323351	0.00017509	-0.584152	2.98e-13	0.395767	3.15e-06	0.0747116	0.398224	0.576552	7.06e-13	0.401214	2.24e-06	0.787793	1.02e-28
SLC10A2	brown	-0.222263	0.0110352	-0.0312772	0.723896	-0.360546	2.51e-05	-0.59458	8.76e-14	0.374622	1.13e-05	0.110537	0.210577	0.603796	2.87e-14	0.386847	5.46e-06	0.787768	1.03e-28
DBH	brown	0.14728	0.0944911	-0.0112475	0.898935	-0.389022	4.78e-06	-0.549487	1.29e-11	0.410374	1.24e-06	0.0890699	0.313575	0.633636	5.93e-16	0.320543	0.000200764	0.787247	1.18e-28
PEX7	brown	-0.0331294	0.708265	0.0671499	0.447799	-0.341483	7.01e-05	-0.512389	4.61e-10	0.424446	4.84e-07	-0.0258197	0.770596	0.538873	3.75e-11	0.508519	6.54e-10	0.787238	1.19e-28
XYLB	brown	-0.0844092	0.339667	0.0690585	0.43497	-0.200766	0.0220013	-0.559995	4.3e-12	0.295143	0.000652228	-0.018787	0.831986	0.555526	6.89e-12	0.363781	2.1e-05	0.787237	1.19e-28
SLC22A18AS	brown	0.00276299	0.975111	0.0344262	0.697392	-0.26443	0.00236462	-0.459063	3.94e-08	0.394804	3.35e-06	0.0170154	0.847629	0.557549	5.57e-12	0.354529	3.5e-05	0.7866	1.41e-28
PKP2	brown	0.114649	0.19399	0.146938	0.0952684	-0.42473	4.74e-07	-0.545969	1.84e-11	0.501103	1.26e-09	0.0731932	0.407907	0.595206	8.13e-14	0.535326	5.31e-11	0.786491	1.45e-28
CDK14	brown	-0.0363304	0.681538	0.0832698	0.346249	-0.365984	1.85e-05	-0.545341	1.96e-11	0.394371	3.44e-06	0.270913	0.0018235	0.609048	1.49e-14	0.396571	3e-06	0.786174	1.57e-28
NDUFV2	brown	0.0296789	0.737476	0.114765	0.193538	-0.321313	0.0001934	-0.622065	2.8e-15	0.334689	9.94e-05	0.0837135	0.343676	0.659649	1.41e-17	0.387162	5.35e-06	0.78596	1.67e-28
MYOM3	brown	0.0347156	0.694974	-0.0533021	0.546977	-0.225491	0.00989503	-0.472717	1.36e-08	0.346336	5.43e-05	0.0550757	0.5337	0.530137	8.79e-11	0.224846	0.0101143	0.785785	1.74e-28
NGEF	brown	-0.0756647	0.392216	0.067852	0.443055	-0.268042	0.00204752	-0.496081	1.95e-09	0.258397	0.00299449	-0.149414	0.0897609	0.551068	1.09e-11	0.311546	0.000308463	0.785714	1.78e-28
PRKCZ	brown	0.246238	0.00474208	0.0613111	0.488338	-0.298977	0.000549627	-0.513591	4.14e-10	0.414427	9.5e-07	0.122938	0.16348	0.572867	1.06e-12	0.349568	4.57e-05	0.785372	1.95e-28
GLB1L2	brown	-0.00362162	0.96738	-0.00380971	0.965687	-0.314416	0.000269361	-0.42375	5.07e-07	0.363302	2.15e-05	-0.0741294	0.40192	0.470925	1.56e-08	0.369357	1.53e-05	0.78528	1.99e-28
KIF16B	brown	0.0752647	0.394731	0.157668	0.0732046	-0.348229	4.91e-05	-0.59023	1.47e-13	0.43563	2.22e-07	0.0956118	0.27921	0.609855	1.35e-14	0.401658	2.18e-06	0.78511	2.08e-28
DHRS4L2	brown	-0.0335584	0.704661	0.0910958	0.302651	-0.344406	6.01e-05	-0.50449	9.37e-10	0.410545	1.23e-06	0.00491361	0.955754	0.566354	2.17e-12	0.384178	6.41e-06	0.784787	2.27e-28
ZFAT	brown	0.0435889	0.62242	0.0134948	0.878883	-0.27506	0.00153915	-0.569034	1.62e-12	0.401545	2.19e-06	0.12092	0.170556	0.601192	3.94e-14	0.349133	4.68e-05	0.784746	2.29e-28
PRKCE	brown	-0.121146	0.169754	0.036154	0.683001	-0.138125	0.117073	-0.488208	3.81e-09	0.275667	0.00150111	0.0730996	0.408509	0.51782	2.81e-10	0.308928	0.000348634	0.784626	2.37e-28
DENND5B	brown	-0.010207	0.908241	0.0247875	0.779528	-0.369149	1.55e-05	-0.556412	6.28e-12	0.35741	2.99e-05	0.123776	0.160607	0.594755	8.58e-14	0.407811	1.47e-06	0.784244	2.62e-28
EHD1	brown	-0.110006	0.212791	0.0705196	0.425292	-0.299324	0.00054112	-0.562856	3.17e-12	0.45268	6.4e-08	-0.0355662	0.687885	0.599805	4.67e-14	0.494696	2.2e-09	0.783978	2.8e-28
SLC2A2	brown	-0.208755	0.0171486	-0.0417598	0.63711	-0.110545	0.210543	-0.404076	1.86e-06	0.243906	0.00516657	0.0249415	0.778193	0.450909	7.3e-08	0.325285	0.000159221	0.781753	5e-28
MAPKAP1	brown	-0.0333777	0.706178	0.0486289	0.582714	-0.253027	0.00367831	-0.511477	5.01e-10	0.350937	4.25e-05	0.10631	0.228658	0.553518	8.49e-12	0.419753	6.65e-07	0.781066	5.97e-28
HEXIM2	brown	0.049229	0.578065	0.0843807	0.339831	-0.234002	0.00737161	-0.560744	3.97e-12	0.247841	0.00446871	0.0617356	0.485326	0.599472	4.86e-14	0.330146	0.000125044	0.780902	6.23e-28
SLC43A2	brown	-0.0614694	0.487214	0.14314	0.104234	-0.217506	0.0129246	-0.381251	7.64e-06	0.348824	4.76e-05	0.0590322	0.504675	0.406445	1.6e-06	0.381191	7.66e-06	0.780597	6.74e-28
SERPINC1	brown	-0.046176	0.601892	0.175924	0.045273	-0.324688	0.00016397	-0.517286	2.95e-10	0.467788	2e-08	0.0329195	0.71003	0.545472	1.94e-11	0.334913	9.83e-05	0.78011	7.64e-28
FOXRED2	brown	-0.0312448	0.72417	-0.0426303	0.630101	-0.0734106	0.406513	-0.370251	1.45e-05	0.188306	0.0319118	0.0324173	0.71426	0.409968	1.27e-06	0.175943	0.0452495	0.77998	7.9e-28
FRMD3	brown	-0.0848883	0.336923	-0.0166166	0.851157	-0.168474	0.0553572	-0.44163	1.44e-07	0.32306	0.000177601	-0.0144031	0.8708	0.471016	1.55e-08	0.337467	8.62e-05	0.779735	8.41e-28
SLC7A8	brown	-0.0340738	0.700341	0.0355475	0.68804	-0.128824	0.14409	-0.308257	0.000359693	0.18065	0.0397061	0.077353	0.381708	0.357334	3e-05	0.272554	0.00170569	0.779256	9.5e-28
AC116562.4	brown	-0.031443	0.722492	-0.0586544	0.507411	-0.349154	4.67e-05	-0.586905	2.16e-13	0.37267	1.26e-05	-0.0431656	0.625806	0.636156	4.19e-16	0.428188	3.74e-07	0.778869	1.05e-27
SLC30A4	brown	0.0628596	0.4774	0.0821447	0.352827	-0.288184	0.000884491	-0.525408	1.38e-10	0.347843	5.01e-05	0.181081	0.0392288	0.517396	2.92e-10	0.348457	4.85e-05	0.778092	1.28e-27
PPA2	brown	0.0848213	0.337306	0.0802706	0.363956	-0.317556	0.000231875	-0.483799	5.51e-09	0.407374	1.51e-06	0.027404	0.756946	0.545333	1.96e-11	0.426493	4.2e-07	0.777702	1.41e-27
ANPEP	brown	-0.0517786	0.558509	-0.0609627	0.490817	-0.24957	0.0041898	-0.452603	6.43e-08	0.321912	0.000187835	0.0396988	0.653835	0.519028	2.51e-10	0.259841	0.00283131	0.776543	1.89e-27
NINL	brown	0.0157901	0.858482	0.0993979	0.260524	-0.301065	0.000500227	-0.46054	3.52e-08	0.372746	1.26e-05	0.0171252	0.846657	0.471091	1.54e-08	0.418366	7.3e-07	0.776293	2.01e-27
CHP2	brown	0.148261	0.092292	0.0526239	0.552096	-0.480192	7.41e-09	-0.559934	4.33e-12	0.531879	7.43e-11	0.133261	0.130664	0.622299	2.72e-15	0.443763	1.24e-07	0.77628	2.02e-27
FREM2	brown	-0.0329311	0.709933	0.0391385	0.658412	-0.163037	0.0638284	-0.445226	1.11e-07	0.235917	0.00688951	0.128122	0.146308	0.454557	5.55e-08	0.301059	0.000500369	0.776084	2.12e-27
KCNE3	brown	-0.128613	0.144755	-0.0490893	0.579146	-0.350855	4.27e-05	-0.528489	1.03e-10	0.347757	5.03e-05	-0.00800418	0.927984	0.573349	1.01e-12	0.308939	0.00034847	0.776016	2.16e-27
GPR155	brown	0.112517	0.202466	-0.00510269	0.954053	-0.24616	0.00475586	-0.608765	1.55e-14	0.210865	0.0160332	0.191487	0.029077	0.648803	7e-17	0.283088	0.00110023	0.77567	2.35e-27
PPP1R21	brown	0.0389966	0.659573	0.0352252	0.690723	-0.275124	0.00153512	-0.509961	5.75e-10	0.374267	1.15e-05	0.181649	0.0386062	0.538949	3.72e-11	0.36792	1.66e-05	0.775504	2.45e-27
SLC5A11	brown	0.0159883	0.856725	0.073008	0.409098	-0.471318	1.52e-08	-0.676501	1.02e-18	0.394121	3.49e-06	0.121622	0.168069	0.696895	3.32e-20	0.43586	2.18e-07	0.775371	2.54e-27
CLDN8	brown	1.92e-05	0.999827	0.190749	0.0297152	-0.336844	8.9e-05	-0.422643	5.47e-07	0.496827	1.83e-09	0.071855	0.416556	0.44515	1.12e-07	0.522255	1.86e-10	0.775014	2.77e-27
CLPB	brown	-0.0404075	0.648064	0.0514359	0.561119	-0.204579	0.0195549	-0.501376	1.23e-09	0.30882	0.000350391	0.132964	0.131532	0.563003	3.12e-12	0.355131	3.38e-05	0.774548	3.11e-27
SIAE	brown	0.0631402	0.475432	0.0698518	0.4297	-0.235792	0.00692011	-0.530674	8.34e-11	0.366641	1.78e-05	0.157229	0.0740189	0.566579	2.12e-12	0.341679	6.93e-05	0.773841	3.71e-27
KCNJ3	brown	-0.172593	0.0495741	0.0994384	0.260329	-0.195335	0.0259374	-0.490112	3.25e-09	0.331971	0.00011408	0.115434	0.190936	0.477419	9.29e-09	0.371812	1.33e-05	0.773362	4.18e-27
ACOT12	brown	0.0829601	0.348052	0.0163321	0.853678	-0.170467	0.0524935	-0.481183	6.83e-09	0.237725	0.00646025	0.0562029	0.525347	0.512727	4.47e-10	0.319111	0.000215161	0.773291	4.25e-27
NMRK1	brown	0.0837032	0.343736	-0.0305227	0.730297	-0.359695	2.63e-05	-0.510617	5.42e-10	0.415143	9.05e-07	0.0437358	0.621246	0.556035	6.53e-12	0.3613	2.41e-05	0.771998	5.85e-27
KCNK10	brown	0.159386	0.0700911	0.0337786	0.702814	-0.468311	1.92e-08	-0.64055	2.27e-16	0.446805	9.89e-08	0.069853	0.429691	0.685958	2.15e-19	0.459051	3.95e-08	0.771625	6.41e-27
CHCHD4	brown	-0.0440397	0.618821	-0.0292725	0.740942	-0.350523	4.34e-05	-0.646193	1.02e-16	0.378958	8.75e-06	0.0504339	0.568784	0.694869	4.72e-20	0.46573	2.36e-08	0.770596	8.25e-27
DNAJC12	brown	0.11344	0.198764	0.124133	0.159393	-0.288774	0.000862193	-0.469396	1.77e-08	0.36212	2.3e-05	0.132916	0.131674	0.496683	1.85e-09	0.379248	8.6e-06	0.77052	8.41e-27
TMEM139	brown	0.0282588	0.749611	0.0501001	0.571348	-0.390227	4.44e-06	-0.483124	5.82e-09	0.5009	1.28e-09	0.0186073	0.83357	0.543759	2.3e-11	0.432096	2.85e-07	0.766758	2.09e-26
HDHD2	brown	0.0411829	0.641774	0.0216049	0.807244	-0.179876	0.0405763	-0.504587	9.29e-10	0.331311	0.00011794	0.00946628	0.914875	0.545022	2.03e-11	0.391213	4.18e-06	0.766541	2.2e-26
ACOT6	brown	0.00433013	0.961003	0.0786755	0.373597	-0.37872	8.87e-06	-0.559516	4.52e-12	0.491617	2.86e-09	-0.0478901	0.588461	0.623856	2.21e-15	0.466218	2.27e-08	0.765611	2.74e-26
FER1L6	brown	0.243284	0.0052854	0.0995884	0.259607	-0.274032	0.00160558	-0.457539	4.43e-08	0.433638	2.55e-07	0.0553321	0.531794	0.493417	2.45e-09	0.382484	7.09e-06	0.765152	3.06e-26
TRAP1	brown	-0.0822776	0.352046	0.065728	0.457494	-0.329416	0.0001297	-0.624725	1.97e-15	0.361401	2.39e-05	0.119372	0.176137	0.652078	4.34e-17	0.316523	0.000243634	0.764506	3.57e-26
ACP5	brown	-0.113481	0.198603	0.0163866	0.853194	-0.124088	0.159548	-0.433413	2.59e-07	0.174131	0.0475484	0.0842489	0.340589	0.455502	5.17e-08	0.224213	0.0103334	0.764291	3.75e-26
GLOD5	brown	0.0920687	0.297495	0.102416	0.246255	-0.437062	2e-07	-0.535734	5.1e-11	0.500718	1.31e-09	-0.0141882	0.872711	0.569258	1.58e-12	0.417166	7.91e-07	0.762982	5.11e-26
LRPAP1	brown	0.0888138	0.314974	0.127164	0.149373	-0.290084	0.000814543	-0.488265	3.79e-09	0.386764	5.48e-06	0.209431	0.0167841	0.528106	1.07e-10	0.398926	2.59e-06	0.762694	5.47e-26
VN1R51P	brown	0.0689113	0.435951	0.149154	0.0903262	-0.347713	5.05e-05	-0.590488	1.42e-13	0.318831	0.000218081	0.12674	0.150746	0.637983	3.25e-16	0.403334	1.96e-06	0.76242	5.83e-26
RAB3IL1	brown	-0.0737359	0.404431	0.0244729	0.782256	-0.28404	0.00105663	-0.57344	9.99e-13	0.324201	0.00016794	0.177425	0.0434378	0.622947	2.5e-15	0.403105	1.98e-06	0.762357	5.92e-26
SLC22A7	brown	-0.0666012	0.451526	0.0598404	0.498848	-0.444256	1.19e-07	-0.620863	3.28e-15	0.491246	2.95e-09	-0.0145185	0.869774	0.644733	1.26e-16	0.397378	2.85e-06	0.762037	6.38e-26
KCNK5	brown	-0.158208	0.0722141	0.120884	0.170684	-0.258165	0.00302147	-0.449369	8.19e-08	0.306823	0.000384394	0.0498165	0.57353	0.450996	7.25e-08	0.326465	0.000150207	0.761084	7.97e-26
C3orf85	brown	0.164553	0.0613663	0.0385248	0.663439	-0.350885	4.26e-05	-0.547595	1.56e-11	0.435636	2.22e-07	0.134388	0.127413	0.596871	6.66e-14	0.426231	4.28e-07	0.760549	9.02e-26
AGAP1	brown	-0.20756	0.0178095	0.0542613	0.539777	-0.17009	0.0530248	-0.452047	6.71e-08	0.333541	0.000105373	0.00879563	0.920885	0.47581	1.06e-08	0.313758	0.000277903	0.759397	1.18e-25
DNAJC6	brown	0.123017	0.163208	0.0606326	0.493172	-0.188675	0.0315714	-0.549195	1.33e-11	0.278024	0.00136133	0.128768	0.144268	0.558013	5.3e-12	0.277717	0.00137882	0.758813	1.35e-25
PNMA6A	brown	0.0240175	0.786209	0.0583767	0.509427	-0.313355	0.000283243	-0.439909	1.63e-07	0.422403	5.56e-07	-0.0299519	0.735151	0.502953	1.07e-09	0.370836	1.4e-05	0.758628	1.41e-25
PATJ	brown	-0.0252948	0.775135	0.0813298	0.35764	-0.284821	0.001022	-0.367339	1.71e-05	0.46305	2.9e-08	-0.00572491	0.948457	0.434276	2.44e-07	0.419202	6.9e-07	0.757877	1.67e-25
MRLN	brown	0.0398208	0.65284	0.0649748	0.462676	-0.344502	5.98e-05	-0.474899	1.14e-08	0.405928	1.66e-06	0.063841	0.470537	0.523829	1.6e-10	0.331815	0.000114984	0.757682	1.75e-25
AKR1C3	brown	-0.0829365	0.34819	0.0178951	0.839854	-0.332095	0.000113373	-0.466777	2.17e-08	0.414472	9.47e-07	0.00731042	0.934211	0.527862	1.09e-10	0.375073	1.1e-05	0.757352	1.88e-25
ABCC6P1	brown	-0.0383948	0.664506	-0.0189111	0.830893	-0.219794	0.0119833	-0.431711	2.92e-07	0.270548	0.00185067	-0.00911503	0.918022	0.440642	1.55e-07	0.320018	0.00020593	0.755322	2.99e-25
ATL2	brown	-0.0931657	0.291751	0.0787151	0.373356	-0.32189	0.000188037	-0.480662	7.13e-09	0.500911	1.28e-09	0.0464128	0.600029	0.515815	3.38e-10	0.436933	2.02e-07	0.754316	3.75e-25
TMEM132E	brown	-0.258495	0.00298309	-0.109256	0.215943	-0.326538	0.000149663	-0.614694	7.29e-15	0.375354	1.08e-05	0.0561503	0.525736	0.640223	2.38e-16	0.356928	3.07e-05	0.752634	5.48e-25
DMRTA1	brown	-0.205612	0.0189339	0.0390126	0.659442	-0.264958	0.00231563	-0.494803	2.18e-09	0.337365	8.67e-05	0.0116504	0.895335	0.490965	3.02e-09	0.369309	1.53e-05	0.751741	6.68e-25
NDUFA1	brown	0.00775163	0.93025	0.0729956	0.409178	-0.399156	2.55e-06	-0.546781	1.7e-11	0.462341	3.07e-08	0.0979029	0.267798	0.579407	5.12e-13	0.468357	1.92e-08	0.751284	7.4e-25
CYP3A7	brown	0.0621026	0.482731	0.00320472	0.971134	-0.215114	0.0139775	-0.460674	3.49e-08	0.345134	5.79e-05	0.0666156	0.451428	0.544302	2.18e-11	0.342936	6.49e-05	0.750263	9.27e-25
FAM124A	brown	-0.112532	0.202407	0.0944503	0.285119	-0.162483	0.0647487	-0.572345	1.13e-12	0.240872	0.00576939	0.0739856	0.402837	0.549235	1.32e-11	0.300727	0.000507948	0.750036	9.75e-25
TSFM	brown	0.014219	0.872437	0.0578532	0.513238	-0.236601	0.00672417	-0.41674	8.14e-07	0.313398	0.000282669	-0.0471797	0.594011	0.474496	1.18e-08	0.341985	6.82e-05	0.749053	1.21e-24
FAM149A	brown	-0.0784064	0.375239	0.142693	0.105332	-0.380823	7.83e-06	-0.554614	7.57e-12	0.340326	7.44e-05	-0.0635838	0.47233	0.558777	4.89e-12	0.388449	4.95e-06	0.748181	1.47e-24
COX7A2L	brown	0.0119786	0.892404	0.0449198	0.611822	-0.393939	3.53e-06	-0.610829	1.19e-14	0.394059	3.51e-06	0.0691743	0.434198	0.640414	2.32e-16	0.446358	1.02e-07	0.748084	1.5e-24
CRYAA	brown	0.134849	0.126101	0.0628576	0.477414	-0.200612	0.0221052	-0.403523	1.93e-06	0.272431	0.00171433	0.135548	0.124131	0.440667	1.55e-07	0.267393	0.00210147	0.747994	1.53e-24
CTH	brown	-0.00808056	0.927299	0.0735111	0.405869	-0.33658	9.03e-05	-0.634596	5.2e-16	0.369942	1.48e-05	0.105262	0.233301	0.691033	9.13e-20	0.392699	3.81e-06	0.747462	1.72e-24
ACSL1	brown	-0.018046	0.838521	0.0698644	0.429616	-0.165929	0.0592	-0.464402	2.61e-08	0.276199	0.00146843	0.211485	0.0157181	0.455364	5.23e-08	0.350747	4.29e-05	0.744962	2.95e-24
LRBA	brown	0.0227473	0.797266	0.101643	0.249859	-0.258825	0.00294524	-0.551103	1.09e-11	0.397705	2.79e-06	0.102231	0.247112	0.567129	2e-12	0.35857	2.8e-05	0.744572	3.21e-24
SLC25A20	brown	-0.0323839	0.714542	0.161598	0.0662405	-0.278658	0.00132579	-0.451017	7.24e-08	0.432998	2.67e-07	0.0620717	0.482949	0.495817	2e-09	0.50871	6.43e-10	0.744178	3.49e-24
ATP6V0D2	brown	-0.113544	0.198352	0.13829	0.116631	-0.251017	0.00396835	-0.431267	3.02e-07	0.418327	7.32e-07	0.168947	0.0546661	0.455731	5.08e-08	0.443651	1.25e-07	0.743769	3.81e-24
AOC1	brown	-0.0940988	0.286924	0.076285	0.388336	-0.114299	0.195364	-0.478344	8.62e-09	0.220861	0.0115649	0.167612	0.0566351	0.49163	2.86e-09	0.225793	0.0097939	0.742435	5.07e-24
GSTZ1	brown	0.00869907	0.921751	0.0853487	0.3343	-0.220926	0.0115401	-0.404027	1.87e-06	0.32229	0.000184413	0.0929777	0.29273	0.446658	1e-07	0.305115	0.000415866	0.741114	6.71e-24
LRPPRC	brown	-0.0606412	0.493111	0.0381544	0.666481	-0.270224	0.00187516	-0.515008	3.63e-10	0.390686	4.32e-06	0.0913842	0.301116	0.516084	3.29e-10	0.337869	8.45e-05	0.740901	7.02e-24
MYCN	brown	0.19353	0.027372	0.16371	0.0627256	-0.450125	7.74e-08	-0.557612	5.53e-12	0.486775	4.3e-09	0.0505639	0.567786	0.597276	6.34e-14	0.457071	4.59e-08	0.739548	9.34e-24
ABHD15	brown	0.00166403	0.985009	0.0978727	0.267946	-0.202634	0.0207715	-0.442217	1.38e-07	0.37313	1.23e-05	0.067171	0.447656	0.507631	7.08e-10	0.39281	3.79e-06	0.739377	9.68e-24
ERI3	brown	0.0988734	0.26306	0.089041	0.313733	-0.246213	0.00474644	-0.378816	8.82e-06	0.262095	0.00259254	0.081145	0.358737	0.438676	1.78e-07	0.320763	0.000198635	0.73889	1.07e-23
SLC12A6	brown	-0.00798523	0.928154	-0.0670144	0.448718	-0.325355	0.000158674	-0.578747	5.51e-13	0.35195	4.02e-05	0.0286409	0.74634	0.609283	1.45e-14	0.375655	1.06e-05	0.738473	1.17e-23
DENND1A	brown	-0.167532	0.0567546	0.0187451	0.832355	-0.193335	0.0275308	-0.575551	7.9e-13	0.275175	0.00153187	0.0831571	0.346905	0.59366	9.78e-14	0.275269	0.00152592	0.738018	1.29e-23
DDT	brown	0.00410085	0.963067	0.0337756	0.702839	-0.269653	0.00191888	-0.572778	1.08e-12	0.314685	0.000265947	0.0952499	0.281043	0.65934	1.47e-17	0.316474	0.000244216	0.737832	1.34e-23
ARHGAP35	brown	-0.15368	0.0808658	0.0323806	0.71457	-0.269493	0.00193137	-0.368868	1.57e-05	0.479174	8.05e-09	0.0148939	0.866437	0.439518	1.68e-07	0.303591	0.000445947	0.736637	1.72e-23
SLC17A3	brown	-0.170033	0.0531055	0.0660446	0.455325	-0.175886	0.0453199	-0.338037	8.37e-05	0.250801	0.0040008	0.020079	0.82062	0.376034	1.04e-05	0.219624	0.0120509	0.736226	1.87e-23
PDP2	brown	-0.0354668	0.688712	0.0376234	0.670851	-0.23018	0.00842418	-0.484699	5.11e-09	0.234598	0.00721846	0.201584	0.0214554	0.492327	2.69e-09	0.306573	0.00038887	0.736116	1.91e-23
GNS	brown	0.013581	0.878115	0.0288437	0.744606	-0.0618391	0.484593	-0.415119	9.07e-07	0.226306	0.00962441	0.132025	0.134304	0.472392	1.39e-08	0.231878	0.00794101	0.735809	2.04e-23
DMAC2L	brown	0.212618	0.0151553	0.057631	0.51486	-0.115733	0.18978	-0.435774	2.2e-07	0.292594	0.000729868	0.0232772	0.792648	0.483834	5.49e-09	0.318278	0.000223967	0.735136	2.34e-23
FBXO21	brown	-0.00488001	0.956056	0.0318022	0.719453	-0.194752	0.0263932	-0.458797	4.03e-08	0.302062	0.000478107	0.0852304	0.334972	0.464332	2.63e-08	0.347957	4.98e-05	0.734781	2.52e-23
CAMK2A	brown	-0.183181	0.0369702	0.0900594	0.308208	-0.419248	6.88e-07	-0.674168	1.48e-18	0.350649	4.31e-05	0.011817	0.893847	0.655764	2.52e-17	0.342481	6.65e-05	0.734649	2.59e-23
UGT1A9	brown	-0.0385049	0.663603	0.056777	0.521118	-0.0378798	0.66874	-0.325842	0.000154904	0.141029	0.109498	0.193437	0.0274476	0.347955	4.98e-05	0.198108	0.0238582	0.734509	2.66e-23
OR7E25P	brown	0.226394	0.00959533	0.0979238	0.267695	-0.344898	5.86e-05	-0.443032	1.3e-07	0.382538	7.07e-06	0.129142	0.143096	0.499558	1.44e-09	0.344635	5.94e-05	0.73442	2.71e-23
ATP6V0A4	brown	-0.161256	0.0668232	0.110291	0.2116	-0.199832	0.0226392	-0.398839	2.6e-06	0.388907	4.81e-06	0.14874	0.091233	0.420778	6.21e-07	0.424733	4.74e-07	0.733368	3.36e-23
SMIM10L2B	brown	-0.00497283	0.955221	0.105308	0.233098	-0.240063	0.00594043	-0.429377	3.44e-07	0.380036	8.21e-06	0.126904	0.150212	0.438547	1.8e-07	0.451746	6.86e-08	0.733262	3.44e-23
MT-ND4L	brown	0.0565472	0.522808	0.175121	0.0462797	-0.348307	4.89e-05	-0.451629	6.92e-08	0.549338	1.31e-11	0.146819	0.0955402	0.431451	2.98e-07	0.483378	5.7e-09	0.732816	3.76e-23
MRPS26	brown	0.010951	0.901586	0.129426	0.142209	-0.394165	3.48e-06	-0.509437	6.02e-10	0.380563	7.95e-06	0.0973344	0.2706	0.562152	3.42e-12	0.415875	8.63e-07	0.732428	4.07e-23
CYP4V2	brown	-0.116017	0.18869	-0.0660612	0.455211	-0.322871	0.000179247	-0.556311	6.34e-12	0.346523	5.38e-05	-0.0055702	0.949848	0.581882	3.86e-13	0.266623	0.00216711	0.732139	4.32e-23
EPM2A	brown	0.0195091	0.82563	0.100179	0.256778	-0.360789	2.48e-05	-0.472078	1.43e-08	0.421424	5.94e-07	0.0961116	0.276693	0.503138	1.06e-09	0.510175	5.64e-10	0.731539	4.88e-23
USH1C	brown	-0.107367	0.224036	-0.0136818	0.877218	-0.178339	0.0423523	-0.392455	3.87e-06	0.290711	0.000792576	-0.0239689	0.786632	0.445481	1.09e-07	0.2651	0.00230257	0.731315	5.11e-23
CDADC1	brown	0.103678	0.240452	-0.00799442	0.928071	-0.382085	7.27e-06	-0.534829	5.58e-11	0.408399	1.41e-06	0.046258	0.601247	0.597326	6.3e-14	0.427514	3.92e-07	0.730794	5.68e-23
APOOL	brown	-0.0436489	0.62194	0.1757	0.0455521	-0.237536	0.006504	-0.46233	3.07e-08	0.421831	5.78e-07	0.0759584	0.390375	0.449552	8.08e-08	0.437564	1.93e-07	0.730757	5.72e-23
GGT1	brown	0.0282258	0.749894	0.115342	0.191292	-0.318228	0.00022451	-0.456386	4.84e-08	0.370101	1.46e-05	0.0520149	0.556713	0.487256	4.13e-09	0.292625	0.000728885	0.730694	5.79e-23
LARS2	brown	-0.00320813	0.971103	0.0711167	0.421372	-0.179455	0.0410571	-0.427816	3.83e-07	0.294666	0.000666159	0.0189398	0.83064	0.475017	1.13e-08	0.265859	0.00223418	0.730022	6.63e-23
DPF3	brown	0.0103574	0.906895	0.0462908	0.600989	-0.329478	0.000129296	-0.543003	2.48e-11	0.436275	2.12e-07	0.055218	0.532642	0.575556	7.89e-13	0.392042	3.97e-06	0.729488	7.38e-23
SLC22A2	brown	-0.254612	0.00346311	-0.0411182	0.642298	-0.149095	0.0904557	-0.474149	1.21e-08	0.265003	0.00231147	-0.0655314	0.458843	0.487168	4.16e-09	0.236558	0.00673457	0.72834	9.29e-23
SYT6	brown	-0.134357	0.127502	0.072892	0.409845	-0.255941	0.00329161	-0.511606	4.95e-10	0.304405	0.000429641	-0.0299643	0.735045	0.518371	2.67e-10	0.265333	0.0022814	0.728172	9.61e-23
AKAP1	brown	-0.0363325	0.681521	0.0914002	0.301031	-0.397376	2.85e-06	-0.469374	1.77e-08	0.457135	4.57e-08	0.0342184	0.699131	0.515512	3.47e-10	0.418279	7.34e-07	0.728023	9.9e-23
PROZ	brown	0.251184	0.00394349	0.0649572	0.462797	-0.319645	0.000209686	-0.508277	6.69e-10	0.346576	5.36e-05	-0.0199828	0.821465	0.583691	3.14e-13	0.394725	3.36e-06	0.7276	1.08e-22
IQSEC3	brown	0.0158827	0.85766	0.0917304	0.299281	-0.338605	8.13e-05	-0.374234	1.15e-05	0.430589	3.16e-07	-0.0982554	0.26607	0.437854	1.89e-07	0.420025	6.53e-07	0.72714	1.18e-22
GBE1	brown	-0.201001	0.0218431	-0.0650031	0.46248	-0.201526	0.0214939	-0.498832	1.54e-09	0.267626	0.00208197	0.0654082	0.45969	0.501561	1.21e-09	0.276424	0.00145484	0.726778	1.27e-22
AOX1	brown	0.428446	3.67e-07	0.11964	0.175161	-0.327575	0.000142164	-0.443569	1.25e-07	0.455286	5.26e-08	0.0114357	0.897253	0.507852	6.95e-10	0.439567	1.67e-07	0.726745	1.28e-22
UGT3A1	brown	-0.142622	0.105507	0.0322746	0.715463	-0.0814883	0.356701	-0.484871	5.04e-09	0.191192	0.0293308	0.158033	0.0725345	0.475427	1.09e-08	0.205523	0.0189868	0.726737	1.28e-22
SNX30	brown	-0.0422676	0.633018	0.0482655	0.585537	-0.173093	0.0489084	-0.49528	2.09e-09	0.295531	0.000641098	0.159419	0.0700317	0.497534	1.72e-09	0.268289	0.00202728	0.726504	1.34e-22
MTNR1A	brown	0.0957993	0.278265	0.0772943	0.382071	-0.215781	0.0136767	-0.449137	8.33e-08	0.368283	1.62e-05	0.120166	0.173257	0.498375	1.6e-09	0.298803	0.00055396	0.726334	1.39e-22
ENPP3	brown	-0.157296	0.0738944	-0.00508511	0.954211	-0.0640234	0.469267	-0.450175	7.71e-08	0.206339	0.0185072	0.0678641	0.442974	0.458506	4.12e-08	0.165358	0.0600904	0.725944	1.5e-22
NAT1	brown	-0.000942973	0.991505	0.0972696	0.27092	-0.357922	2.9e-05	-0.520758	2.14e-10	0.428232	3.73e-07	0.128648	0.144644	0.535585	5.18e-11	0.393193	3.7e-06	0.725101	1.77e-22
KCNJ10	brown	-0.047894	0.58843	0.0775578	0.380445	-0.346415	5.41e-05	-0.475697	1.07e-08	0.527527	1.13e-10	0.117916	0.181507	0.520081	2.28e-10	0.496595	1.87e-09	0.724929	1.83e-22
USP51	brown	-0.138749	0.115411	0.123506	0.161527	-0.274177	0.00159607	-0.496122	1.95e-09	0.333764	0.000104188	0.0804792	0.362707	0.489486	3.42e-09	0.342804	6.54e-05	0.724822	1.87e-22
CLDN2	brown	-0.24053	0.00584117	-0.0136018	0.87793	-0.257834	0.00306036	-0.432767	2.71e-07	0.306868	0.000383595	-0.0631	0.475714	0.467873	1.99e-08	0.246154	0.0047568	0.724108	2.15e-22
RPS24P17	brown	-0.0371648	0.674634	0.0936435	0.289273	-0.211661	0.0156297	-0.3539	3.62e-05	0.334463	0.000100552	0.100189	0.256728	0.400302	2.37e-06	0.35156	4.11e-05	0.723811	2.28e-22
CFL2	brown	-0.0576034	0.515061	0.0135357	0.878519	-0.407787	1.47e-06	-0.565483	2.39e-12	0.428523	3.65e-07	0.0516729	0.559313	0.578625	5.59e-13	0.463916	2.71e-08	0.723651	2.35e-22
C10orf67	brown	0.0648041	0.463855	0.0399047	0.652156	-0.233265	0.00756507	-0.426913	4.08e-07	0.296328	0.000618788	0.163154	0.0636357	0.472262	1.41e-08	0.359781	2.62e-05	0.723149	2.59e-22
CCND1	brown	-0.0235277	0.790468	0.152483	0.0832874	-0.281081	0.00119771	-0.558207	5.2e-12	0.341289	7.08e-05	0.159494	0.0698989	0.54914	1.33e-11	0.31992	0.000206917	0.72274	2.81e-22
PTGR2	brown	-0.00825143	0.925766	0.215888	0.0136294	-0.377595	9.48e-06	-0.534657	5.67e-11	0.449731	7.97e-08	0.0836496	0.344046	0.529994	8.91e-11	0.40933	1.33e-06	0.722482	2.95e-22
TMEM176B	brown	-0.0453507	0.608408	-0.0233163	0.792308	-0.209387	0.0168075	-0.446512	1.01e-07	0.265551	0.00226172	0.160217	0.0686232	0.499627	1.44e-09	0.248095	0.00442681	0.722372	3.02e-22
PARM1	brown	0.0879818	0.319547	0.0449819	0.61133	-0.252221	0.00379229	-0.602504	3.36e-14	0.342465	6.66e-05	0.120647	0.171532	0.609882	1.34e-14	0.393272	3.68e-06	0.722337	3.04e-22
C9orf84	brown	-0.0732052	0.40783	0.0758703	0.390927	-0.227834	0.00913411	-0.388212	5.02e-06	0.36458	2e-05	0.0976977	0.268807	0.444794	1.15e-07	0.466633	2.2e-08	0.720523	4.32e-22
ATP6V0C	brown	-0.00685089	0.938338	0.110057	0.212574	-0.148781	0.091144	-0.400304	2.37e-06	0.253834	0.00356737	0.0982571	0.266062	0.459036	3.95e-08	0.281128	0.0011953	0.720508	4.33e-22
KIF21A	brown	-0.0230328	0.794777	-0.00587032	0.94715	-0.320857	0.000197728	-0.4476	9.33e-08	0.468492	1.9e-08	0.0967212	0.273644	0.491937	2.78e-09	0.452277	6.59e-08	0.720138	4.65e-22
SDC1	brown	0.319654	0.000209595	0.150375	0.0876913	-0.265625	0.00225503	-0.401137	2.25e-06	0.335647	9.47e-05	0.149683	0.0891773	0.457605	4.41e-08	0.347902	5e-05	0.719351	5.41e-22
GSTA7P	brown	-0.0634613	0.473186	0.186361	0.033758	-0.399644	2.47e-06	-0.541827	2.79e-11	0.382416	7.12e-06	-0.0181398	0.837693	0.567018	2.02e-12	0.445489	1.09e-07	0.719005	5.78e-22
MAP7D2	brown	0.147702	0.0935408	0.0339091	0.701721	-0.226055	0.00970696	-0.412037	1.11e-06	0.436344	2.11e-07	0.0579767	0.512337	0.510681	5.39e-10	0.37815	9.17e-06	0.718715	6.11e-22
MAT2A	brown	0.0733159	0.40712	-0.0017057	0.984634	-0.40206	2.12e-06	-0.554754	7.46e-12	0.413385	1.02e-06	0.0551277	0.533313	0.59236	1.14e-13	0.312566	0.000293999	0.718426	6.46e-22
FTCD	brown	0.0125506	0.887299	-0.0298763	0.735794	-0.237067	0.00661352	-0.390909	4.26e-06	0.300812	0.000505997	-0.0695474	0.431717	0.423448	5.18e-07	0.274602	0.0015684	0.716953	8.56e-22
MSRB2	brown	-0.0603496	0.495196	0.0532575	0.547313	-0.384877	6.15e-06	-0.516671	3.12e-10	0.494972	2.15e-09	-0.0528244	0.55058	0.53981	3.41e-11	0.419331	6.84e-07	0.715319	1.17e-21
ATP5ME	brown	0.0665147	0.452115	0.0472643	0.593349	-0.35774	2.93e-05	-0.574495	8.88e-13	0.426616	4.17e-07	0.106214	0.229077	0.600098	4.51e-14	0.458679	4.06e-08	0.713964	1.51e-21
LARP4	brown	0.0709942	0.422175	0.0399713	0.651614	-0.232332	0.00781624	-0.525661	1.35e-10	0.319452	0.000211643	0.122407	0.165321	0.534816	5.58e-11	0.341844	6.87e-05	0.713882	1.53e-21
CAPN5	brown	-0.196529	0.0250238	0.105216	0.233507	-0.123194	0.162597	-0.356925	3.07e-05	0.273478	0.00164251	0.0759092	0.390683	0.362947	2.2e-05	0.235818	0.00691359	0.713492	1.64e-21
FMO4	brown	-0.114451	0.194766	0.0788048	0.37281	-0.263767	0.0024274	-0.516787	3.09e-10	0.297826	0.000578751	0.198504	0.0235734	0.545232	1.98e-11	0.378643	8.91e-06	0.711806	2.25e-21
CMYA5	brown	-0.285565	0.000989998	-0.192115	0.0285434	-0.289798	0.000824744	-0.515162	3.58e-10	0.339168	7.9e-05	-0.006185	0.944322	0.58928	1.64e-13	0.298492	0.000561727	0.711681	2.31e-21
CYP8B1	brown	0.397261	2.87e-06	0.138596	0.115817	-0.302074	0.000477857	-0.360953	2.46e-05	0.446631	1e-07	0.0528354	0.550497	0.429303	3.46e-07	0.423205	5.26e-07	0.710897	2.67e-21
GCLC	brown	-0.127599	0.147976	0.0799555	0.365849	-0.253297	0.00364089	-0.490982	3.02e-09	0.325744	0.00015566	0.121574	0.168239	0.509229	6.14e-10	0.415494	8.85e-07	0.71004	3.13e-21
TRPC7	brown	-0.0678717	0.442922	-0.0849838	0.336378	-0.189671	0.0306679	-0.455369	5.22e-08	0.236073	0.00685142	0.0676961	0.444106	0.529294	9.53e-11	0.191218	0.0293082	0.707371	5.1e-21
CTSB	brown	0.0660982	0.454959	-0.0267951	0.762183	-0.106764	0.226661	-0.334836	9.87e-05	0.16703	0.057511	0.191756	0.0288473	0.384397	6.33e-06	0.230141	0.00843541	0.707338	5.13e-21
VDAC2P3	brown	-0.0363057	0.681743	-0.0442836	0.616878	-0.249913	0.00413631	-0.409483	1.31e-06	0.295676	0.000636984	0.106146	0.229379	0.448393	8.8e-08	0.308902	0.00034907	0.70711	5.35e-21
PTGR1	brown	0.0259406	0.769552	0.0124096	0.888557	-0.398625	2.64e-06	-0.483308	5.74e-09	0.343915	6.17e-05	0.0560714	0.526318	0.542445	2.63e-11	0.355353	3.34e-05	0.707062	5.4e-21
AGBL4	brown	0.0189881	0.830215	0.120738	0.171204	-0.29023	0.000809372	-0.478743	8.34e-09	0.387076	5.38e-06	0.00703317	0.936701	0.456167	4.92e-08	0.419202	6.9e-07	0.704359	8.82e-21
GCDH	brown	0.256103	0.00327123	0.0269357	0.760973	-0.156466	0.0754485	-0.479492	7.85e-09	0.217438	0.0129538	0.0770716	0.383448	0.546016	1.83e-11	0.22041	0.0117402	0.703995	9.41e-21
CCDC200	brown	-0.0434749	0.623331	0.0315187	0.721851	-0.116365	0.187359	-0.353578	3.68e-05	0.25281	0.00370867	-0.0141926	0.872672	0.379596	8.42e-06	0.381875	7.36e-06	0.701627	1.44e-20
R3HDML	brown	0.104144	0.238333	0.049097	0.579086	-0.488698	3.66e-09	-0.534301	5.87e-11	0.464305	2.63e-08	0.118795	0.178251	0.566676	2.1e-12	0.40258	2.05e-06	0.700937	1.63e-20
MGAT3	brown	-0.131106	0.13706	-0.0537682	0.543472	-0.187656	0.0325189	-0.55507	7.22e-12	0.248412	0.00437487	0.0795208	0.368469	0.542578	2.59e-11	0.347171	5.19e-05	0.700893	1.64e-20
GSTO1	brown	0.135956	0.122993	0.0793012	0.369797	-0.342367	6.69e-05	-0.505817	8.33e-10	0.42057	6.29e-07	0.0888549	0.314749	0.559599	4.48e-12	0.389411	4.67e-06	0.700815	1.66e-20
LRP5	brown	0.0381522	0.666499	0.0972942	0.270799	-0.268392	0.00201887	-0.341589	6.97e-05	0.429641	3.38e-07	-0.0912286	0.301943	0.39953	2.49e-06	0.422323	5.59e-07	0.700539	1.75e-20
GJB2	brown	0.128519	0.145051	0.0867909	0.326166	-0.160258	0.0685509	-0.388967	4.8e-06	0.342935	6.49e-05	0.120901	0.170624	0.453775	5.89e-08	0.353036	3.79e-05	0.700287	1.83e-20
GRAMD1C	brown	-0.0782858	0.375977	0.0544671	0.538238	-0.279067	0.00130332	-0.353292	3.74e-05	0.318604	0.000220487	0.0615932	0.486335	0.402361	2.08e-06	0.41009	1.26e-06	0.698257	2.61e-20
OSGIN1	brown	0.0440659	0.618613	0.0692015	0.434017	-0.219752	0.0119999	-0.336558	9.04e-05	0.436013	2.16e-07	0.000196802	0.998227	0.428053	3.77e-07	0.352387	3.93e-05	0.697939	2.76e-20
PCDH15	brown	-0.147582	0.0938117	0.0640554	0.469045	-0.32964	0.000128257	-0.411765	1.13e-06	0.416087	8.5e-07	-0.0114506	0.89712	0.457859	4.32e-08	0.430143	3.26e-07	0.696698	3.43e-20
AL121845.2	brown	-0.0773548	0.381697	-0.0108888	0.902142	-0.354795	3.45e-05	-0.479248	8e-09	0.520564	2.18e-10	0.0301284	0.733648	0.476735	9.82e-09	0.379865	8.29e-06	0.696031	3.86e-20
ACOT1	brown	-0.0505448	0.567933	0.260194	0.00279262	-0.257408	0.00311104	-0.479854	7.62e-09	0.412879	1.05e-06	-0.00314797	0.971645	0.407455	1.5e-06	0.276868	0.00142828	0.695457	4.26e-20
EXOC3	brown	0.125761	0.153951	0.0612837	0.488533	-0.405138	1.74e-06	-0.466196	2.27e-08	0.432513	2.76e-07	0.123788	0.160566	0.544189	2.2e-11	0.468916	1.83e-08	0.6942	5.3e-20
C2CD2L	brown	0.0310734	0.725623	0.132681	0.132365	-0.347954	4.98e-05	-0.496405	1.9e-09	0.353831	3.63e-05	0.13979	0.112681	0.534907	5.53e-11	0.376057	1.04e-05	0.693966	5.52e-20
DNAJB9	brown	-0.0554337	0.53104	-0.191408	0.0291447	-0.164288	0.0617907	-0.505743	8.38e-10	0.249363	0.00422234	-0.0174952	0.843386	0.547683	1.55e-11	0.287333	0.0009176	0.693037	6.48e-20
SLC38A3	brown	0.178296	0.0424026	0.0921786	0.296916	-0.215078	0.0139942	-0.352275	3.95e-05	0.256447	0.00322833	0.104668	0.235964	0.387377	5.28e-06	0.237439	0.00652648	0.692126	7.57e-20
SLCO4C1	brown	-0.195732	0.0256301	-0.0256042	0.772458	-0.346914	5.27e-05	-0.538869	3.75e-11	0.458276	4.19e-08	0.00258177	0.976743	0.551734	1.02e-11	0.429081	3.51e-07	0.690753	9.58e-20
ARHGEF28	brown	-0.164073	0.0621366	-0.0602891	0.495629	-0.264834	0.002327	-0.446413	1.02e-07	0.273447	0.00164456	0.024706	0.780234	0.484799	5.07e-09	0.224253	0.0103193	0.690602	9.83e-20
TRPM7	brown	-0.0282336	0.749828	0.0738776	0.403526	-0.381936	7.33e-06	-0.474421	1.18e-08	0.461113	3.37e-08	0.132301	0.133485	0.512663	4.5e-10	0.514445	3.83e-10	0.690412	1.02e-19
IL17RB	brown	0.0872751	0.323464	0.0967238	0.273631	-0.275103	0.00153644	-0.507112	7.42e-10	0.339411	7.8e-05	0.086767	0.3263	0.543816	2.29e-11	0.337562	8.58e-05	0.690139	1.06e-19
PHGDH	brown	0.371894	1.32e-05	-0.0367571	0.678004	-0.15695	0.0745393	-0.33046	0.000123089	0.308815	0.000350486	-0.0500218	0.57195	0.413824	9.88e-07	0.266941	0.00213979	0.688396	1.43e-19
SLC5A9	brown	0.174439	0.0471502	0.172567	0.049609	-0.251647	0.00387529	-0.376598	1e-05	0.465233	2.45e-08	0.144835	0.100154	0.423851	5.04e-07	0.298661	0.000557483	0.686332	2.02e-19
SESN2	brown	-0.373963	1.17e-05	-0.0456082	0.606372	-0.103331	0.242036	-0.470731	1.59e-08	0.14165	0.107928	-0.0485767	0.583119	0.463233	2.86e-08	0.202075	0.0211335	0.685128	2.47e-19
ESPNP	brown	-0.13918	0.114276	0.0508747	0.565405	-0.143171	0.104158	-0.358777	2.77e-05	0.213557	0.0147026	-0.0446662	0.613835	0.357358	3e-05	0.291671	0.000760004	0.684896	2.57e-19
FANCC	brown	-0.188877	0.0313865	0.013508	0.878765	-0.161521	0.0663714	-0.344465	5.99e-05	0.17799	0.0427643	-0.000253446	0.997717	0.387541	5.23e-06	0.247193	0.0045776	0.684718	2.65e-19
RNF128	brown	0.0549915	0.534327	0.0422233	0.633374	-0.173099	0.0488993	-0.350969	4.24e-05	0.396527	3.01e-06	-0.0144491	0.870391	0.437259	1.98e-07	0.35779	2.92e-05	0.684615	2.69e-19
GABRB2	brown	-0.168245	0.0556945	0.144241	0.10157	-0.115872	0.189246	-0.445138	1.12e-07	0.242551	0.00542844	0.153395	0.0814371	0.459037	3.95e-08	0.296264	0.000620548	0.684285	2.84e-19
MGAM	brown	0.0166358	0.850988	-0.0551035	0.533494	-0.197128	0.0245762	-0.384928	6.13e-06	0.225691	0.00982801	0.010023	0.909889	0.441663	1.44e-07	0.190166	0.0302272	0.683293	3.35e-19
GRIA3	brown	-0.226311	0.00962264	0.0666839	0.450964	-0.240542	0.00583858	-0.425665	4.45e-07	0.345803	5.58e-05	0.0582152	0.5106	0.429821	3.34e-07	0.313712	0.000278508	0.683216	3.4e-19
COX6C	brown	0.0762229	0.388723	0.050351	0.56942	-0.259104	0.00291358	-0.478941	8.21e-09	0.308471	0.000356127	0.190533	0.0299037	0.4999	1.4e-09	0.347014	5.24e-05	0.680442	5.36e-19
MEI4	brown	-0.109754	0.213844	0.110466	0.21087	-0.288393	0.000876552	-0.372947	1.24e-05	0.410337	1.24e-06	0.0612719	0.488617	0.358726	2.78e-05	0.355022	3.4e-05	0.67885	6.95e-19
TUBB4B	brown	-0.0729326	0.409584	0.0244029	0.782864	-0.269591	0.00192369	-0.531135	7.98e-11	0.436592	2.07e-07	-0.0141278	0.873248	0.587698	1.97e-13	0.348229	4.91e-05	0.678603	7.23e-19
MISP	brown	-0.195053	0.026157	0.016312	0.853855	-0.315666	0.000253812	-0.441798	1.43e-07	0.44207	1.4e-07	-0.0464129	0.600028	0.493868	2.36e-09	0.412858	1.05e-06	0.678295	7.6e-19
FSTL4	brown	-0.0969193	0.272658	0.135893	0.123169	-0.179243	0.0413005	-0.351404	4.14e-05	0.326041	0.000153389	0.0450359	0.610901	0.360776	2.48e-05	0.41659	8.22e-07	0.677761	8.29e-19
PARD6B	brown	-0.123576	0.161288	-0.0340611	0.700447	-0.448882	8.49e-08	-0.50439	9.45e-10	0.45554	5.16e-08	0.0485851	0.583054	0.539022	3.69e-11	0.371083	1.38e-05	0.677611	8.5e-19
SPRYD7	brown	-0.0045348	0.959162	0.20972	0.0166304	-0.437903	1.89e-07	-0.492029	2.76e-09	0.526248	1.27e-10	0.0865587	0.327467	0.481075	6.89e-09	0.320748	0.000198772	0.677359	8.85e-19
MAST4	brown	0.000485392	0.995627	0.00176168	0.984129	-0.12124	0.169421	-0.454416	5.61e-08	0.14734	0.0943561	0.113008	0.200492	0.483977	5.43e-09	0.250446	0.00405442	0.67579	1.14e-18
COL19A1	brown	-0.0792958	0.36983	0.057175	0.518196	-0.489517	3.42e-09	-0.696629	3.47e-20	0.312286	0.000297902	0.164237	0.0618727	0.643731	1.45e-16	0.361598	2.37e-05	0.675231	1.25e-18
HOXD8	brown	-0.0571991	0.51802	0.162795	0.0642297	-0.321912	0.000187842	-0.419479	6.78e-07	0.454418	5.61e-08	0.134672	0.126604	0.447064	9.71e-08	0.468394	1.91e-08	0.673457	1.65e-18
PSPH	brown	0.0837609	0.343403	0.129428	0.142203	-0.210572	0.0161847	-0.387548	5.23e-06	0.269378	0.00194036	-0.0504215	0.568879	0.421122	6.06e-07	0.429926	3.31e-07	0.673367	1.68e-18
RNF212B	brown	-0.0410554	0.642806	0.162768	0.0642745	-0.366662	1.78e-05	-0.331046	0.000119521	0.41775	7.61e-07	0.0358876	0.685213	0.348727	4.78e-05	0.364675	1.99e-05	0.6731	1.75e-18
CALB1	brown	-0.0993674	0.260671	0.178012	0.0427385	-0.261047	0.00270119	-0.318518	0.000221403	0.421832	5.78e-07	0.0552293	0.532558	0.359792	2.62e-05	0.415784	8.68e-07	0.672807	1.83e-18
PDZRN3	brown	-0.031908	0.718559	0.13135	0.136325	-0.313657	0.000279232	-0.490985	3.02e-09	0.372946	1.24e-05	0.0947463	0.283606	0.522032	1.9e-10	0.390552	4.35e-06	0.672705	1.86e-18
THY1	brown	-0.246004	0.00478332	-0.060423	0.494671	-0.17548	0.0458273	-0.484443	5.22e-09	0.265553	0.00226155	-0.0274159	0.756844	0.47639	1.01e-08	0.301974	0.000480032	0.67212	2.05e-18
PLCD4	brown	-0.0840218	0.341896	0.131879	0.13474	-0.15321	0.0818104	-0.356324	3.17e-05	0.266217	0.00220256	0.103426	0.2416	0.401989	2.13e-06	0.29529	0.000647996	0.672032	2.07e-18
SLC22A4	brown	-0.108268	0.22015	-0.0665075	0.452165	-0.239766	0.00600435	-0.486482	4.41e-09	0.310896	0.000318022	-0.0281643	0.750421	0.515185	3.58e-10	0.249512	0.00419881	0.672017	2.08e-18
SLC46A1	brown	-0.0489245	0.580422	-0.0316575	0.720677	-0.27807	0.0013587	-0.47507	1.12e-08	0.408934	1.36e-06	0.207338	0.0179345	0.493593	2.42e-09	0.338067	8.36e-05	0.671913	2.11e-18
AF228730.5	brown	0.081567	0.356235	0.0889552	0.314201	-0.18148	0.0387912	-0.342572	6.62e-05	0.348346	4.88e-05	-0.112577	0.202227	0.37574	1.06e-05	0.275001	0.00154288	0.671187	2.37e-18
SYN2	brown	0.288278	0.000880909	0.228853	0.00881946	-0.250163	0.00409771	-0.360337	2.54e-05	0.441847	1.42e-07	0.0466733	0.597981	0.391222	4.18e-06	0.416881	8.06e-07	0.670953	2.46e-18
GLB1L	brown	0.0201634	0.819879	-0.0511652	0.563185	-0.126309	0.152151	-0.330647	0.000121941	0.255835	0.00330496	0.0701894	0.427468	0.372547	1.27e-05	0.176069	0.0450924	0.670624	2.59e-18
VAV3	brown	-0.144588	0.100741	0.094072	0.287062	-0.34433	6.04e-05	-0.502844	1.08e-09	0.412224	1.1e-06	0.0920717	0.297479	0.520056	2.28e-10	0.431064	3.06e-07	0.669197	3.24e-18
FGGY	brown	0.111552	0.206392	0.0207991	0.814301	-0.246851	0.0046359	-0.44783	9.17e-08	0.306959	0.000381988	-0.125431	0.155044	0.543256	2.42e-11	0.334712	9.93e-05	0.669107	3.29e-18
SORCS1	brown	0.0669476	0.449171	0.143297	0.103851	-0.345819	5.58e-05	-0.560051	4.27e-12	0.36257	2.24e-05	0.128681	0.144538	0.563907	2.83e-12	0.381375	7.58e-06	0.668755	3.47e-18
FP565260.6	brown	0.0255153	0.773227	0.000810663	0.992696	-0.345352	5.72e-05	-0.485851	4.64e-09	0.330564	0.000122453	0.0627452	0.478204	0.520596	2.17e-10	0.410119	1.26e-06	0.668513	3.61e-18
SLC22A5	brown	0.0170435	0.84738	0.0847252	0.337856	-0.230471	0.00833942	-0.400247	2.38e-06	0.346489	5.39e-05	0.0724255	0.412856	0.405208	1.73e-06	0.38639	5.61e-06	0.667843	4.01e-18
KDR	brown	0.0433993	0.623936	0.0897526	0.309865	-0.102662	0.245114	-0.285703	0.000984151	0.318377	0.000222905	0.196589	0.0249788	0.307073	0.000379979	0.245026	0.0049586	0.66724	4.4e-18
MFAP3L	brown	0.225238	0.00998059	0.10047	0.255391	-0.138197	0.116879	-0.245203	0.0049265	0.33531	9.63e-05	0.0638164	0.470708	0.304476	0.000428245	0.28913	0.000849018	0.666647	4.82e-18
GOSR2	brown	-0.108067	0.221013	-0.0635001	0.472914	-0.228474	0.00893512	-0.395901	3.13e-06	0.376389	1.02e-05	-0.0390192	0.659388	0.463263	2.85e-08	0.293421	0.000703795	0.666622	4.84e-18
CYP2J2	brown	-0.0574175	0.51642	0.166169	0.0588272	-0.241938	0.00555075	-0.411988	1.12e-06	0.464216	2.65e-08	0.0823928	0.35137	0.392664	3.82e-06	0.413973	9.79e-07	0.665934	5.39e-18
RGS9BP	brown	-0.205144	0.0192131	0.0524047	0.553755	-0.328084	0.00013861	-0.576464	7.13e-13	0.23842	0.00630155	0.0506546	0.567091	0.574831	8.56e-13	0.265829	0.00223687	0.665241	5.99e-18
ETNPPL	brown	-0.0824555	0.351003	0.0236872	0.789081	-0.470811	1.58e-08	-0.634966	4.94e-16	0.53307	6.62e-11	-0.0602584	0.49585	0.661449	1.07e-17	0.435767	2.2e-07	0.665239	6e-18
CAPN3	brown	0.122521	0.164925	0.1359	0.123146	-0.191949	0.0286838	-0.389288	4.7e-06	0.224096	0.0103743	0.0560188	0.526707	0.363007	2.19e-05	0.217441	0.0129526	0.663853	7.42e-18
ALLC	brown	0.0670233	0.448657	0.0617543	0.485194	-0.289236	0.000845112	-0.401565	2.19e-06	0.263972	0.00240782	0.133839	0.128989	0.433882	2.51e-07	0.262011	0.00260108	0.663073	8.36e-18
ITPK1	brown	0.175646	0.0456198	0.0766137	0.386288	-0.131231	0.136682	-0.292467	0.00073396	0.217857	0.0127763	0.0912496	0.301832	0.344733	5.91e-05	0.226838	0.00945113	0.662801	8.72e-18
BCR	brown	-0.114744	0.193619	0.0251281	0.776577	-0.178428	0.0422471	-0.384362	6.34e-06	0.214113	0.0144403	0.220532	0.0116924	0.414416	9.5e-07	0.270975	0.00181895	0.661777	1.02e-17
PLPPR4	brown	-0.137457	0.118871	0.0718204	0.416781	-0.270264	0.00187211	-0.496808	1.83e-09	0.251852	0.00384545	0.0340412	0.700613	0.497314	1.75e-09	0.344039	6.13e-05	0.66099	1.15e-17
VTN	brown	0.195048	0.0261611	0.150873	0.0866346	-0.19039	0.0300291	-0.390193	4.45e-06	0.25861	0.00296989	0.0961537	0.276482	0.438389	1.82e-07	0.198778	0.0233781	0.658896	1.58e-17
AP1AR	brown	0.045348	0.608429	-0.0421383	0.634059	-0.376005	1.04e-05	-0.458934	3.98e-08	0.364915	1.97e-05	0.0588464	0.506019	0.473602	1.26e-08	0.366804	1.77e-05	0.658868	1.58e-17
SLC16A13	brown	-0.0611173	0.489716	0.177859	0.04292	-0.366512	1.8e-05	-0.486007	4.58e-09	0.534791	5.6e-11	0.0602885	0.495634	0.484293	5.29e-09	0.461229	3.34e-08	0.65882	1.59e-17
ABCA5	brown	0.0140911	0.873575	0.177157	0.0437611	-0.322995	0.000178169	-0.366792	1.77e-05	0.471539	1.49e-08	0.0589337	0.505387	0.376954	9.84e-06	0.507596	7.11e-10	0.658428	1.69e-17
MT1X	brown	-0.0577005	0.514352	-0.011139	0.899905	-0.199151	0.0231137	-0.454546	5.56e-08	0.222451	0.0109656	0.165497	0.0598727	0.465757	2.35e-08	0.312895	0.000289476	0.657595	1.92e-17
B3GNT4	brown	-0.0599728	0.497898	0.177675	0.0431385	-0.103574	0.240924	-0.39332	3.67e-06	0.283294	0.00109067	0.0250552	0.777208	0.349503	4.59e-05	0.262976	0.0025043	0.656592	2.23e-17
CA4	brown	-0.0330865	0.708626	0.169574	0.0537611	-0.29425	0.000678505	-0.397493	2.83e-06	0.294069	0.000683963	0.0335803	0.704477	0.420073	6.51e-07	0.28102	0.00120078	0.656256	2.34e-17
TNN	brown	-0.154859	0.0785372	0.137423	0.118963	-0.331297	0.000118022	-0.475069	1.12e-08	0.517495	2.89e-10	0.0856612	0.332527	0.468487	1.9e-08	0.478381	8.59e-09	0.655899	2.47e-17
PLEKHA6	brown	-0.228537	0.00891589	0.00538868	0.951481	-0.153525	0.0811765	-0.365009	1.96e-05	0.243421	0.00525909	0.0470878	0.594731	0.311929	0.000302958	0.203392	0.0202898	0.655622	2.57e-17
NCKAP5	brown	0.0160396	0.85627	0.00901678	0.918903	-0.176008	0.0451689	-0.384008	6.48e-06	0.306548	0.00038932	0.112516	0.202473	0.382781	6.97e-06	0.305949	0.000400223	0.65434	3.11e-17
UGT3A2	brown	-0.201886	0.0212564	0.0949287	0.282675	-0.0563236	0.524457	-0.332879	0.000108968	0.151589	0.0851324	0.114674	0.193892	0.344138	6.1e-05	0.244535	0.00504884	0.653756	3.39e-17
SLC3A1	brown	-0.249764	0.00415951	-0.0464677	0.599597	-0.296251	0.000620891	-0.490187	3.23e-09	0.379266	8.59e-06	-0.00736336	0.933736	0.534968	5.5e-11	0.340659	7.31e-05	0.652357	4.17e-17
DWORF	brown	0.0762396	0.388619	0.043604	0.622299	-0.352088	3.99e-05	-0.446442	1.02e-07	0.469873	1.7e-08	0.0205847	0.816181	0.481696	6.55e-09	0.393872	3.55e-06	0.651327	4.85e-17
CYP46A1	brown	0.000291155	0.997377	0.106327	0.22858	-0.219064	0.0122768	-0.417713	7.63e-07	0.245889	0.00480366	0.0478048	0.589125	0.436433	2.09e-07	0.27406	0.00160374	0.650891	5.16e-17
MYLK4	brown	0.172081	0.050264	0.138608	0.115787	-0.220108	0.0118587	-0.376408	1.02e-05	0.282099	0.00114731	0.230076	0.00845449	0.40939	1.32e-06	0.35353	3.69e-05	0.650569	5.41e-17
RNF181	brown	0.0889464	0.314249	0.080974	0.359754	-0.191731	0.0288685	-0.409494	1.31e-06	0.346537	5.37e-05	-0.0080036	0.927989	0.456108	4.94e-08	0.310271	0.000327455	0.649694	6.15e-17
HMOX1	brown	-0.0862533	0.329183	-0.0116408	0.895421	-0.169645	0.0536585	-0.495547	2.04e-09	0.270722	0.0018377	0.032217	0.71595	0.525549	1.36e-10	0.279383	0.00128618	0.648849	6.95e-17
CDNF	brown	0.00429113	0.961354	0.000504148	0.995458	-0.211622	0.0156492	-0.444232	1.19e-07	0.302197	0.000475188	-0.0535792	0.544892	0.479266	7.99e-09	0.241833	0.00557203	0.64713	8.91e-17
TTPA	brown	-0.168659	0.0550854	-0.0430536	0.626704	-0.271444	0.00178464	-0.530859	8.2e-11	0.212824	0.0150551	0.0328391	0.710706	0.518577	2.62e-10	0.365594	1.89e-05	0.646934	9.17e-17
NRTN	brown	-0.197542	0.0242703	-0.0795286	0.368422	-0.271884	0.00175293	-0.359716	2.63e-05	0.358408	2.83e-05	0.0412653	0.641107	0.403806	1.9e-06	0.356893	3.07e-05	0.646332	9.99e-17
PNPLA4	brown	-0.644645	1.27e-16	-0.00166922	0.984962	-0.217627	0.0128733	-0.566067	2.24e-12	0.212279	0.0153222	0.100211	0.256626	0.501891	1.18e-09	0.214677	0.0141781	0.646247	1.01e-16
COL6A4P2	brown	-0.00904636	0.918637	0.0992123	0.261419	-0.240859	0.00577208	-0.426634	4.16e-07	0.334893	9.84e-05	0.0652513	0.46077	0.392921	3.76e-06	0.313658	0.000279214	0.645919	1.06e-16
SLC46A3	brown	-0.0663011	0.453572	0.0597067	0.49981	-0.317912	0.000227942	-0.516333	3.22e-10	0.544593	2.12e-11	0.0146268	0.868811	0.555193	7.13e-12	0.432534	2.76e-07	0.645256	1.17e-16
SLC26A7	brown	-0.0520931	0.556119	0.125199	0.155815	-0.248234	0.00440398	-0.28117	0.00119318	0.346409	5.41e-05	0.0926965	0.294198	0.305237	0.000413548	0.397523	2.82e-06	0.64303	1.6e-16
SERPINF2	brown	0.312685	0.000292359	0.099072	0.262098	-0.511681	4.92e-10	-0.446299	1.03e-07	0.461978	3.15e-08	0.0180783	0.838236	0.520935	2.1e-10	0.427326	3.97e-07	0.642831	1.65e-16
PLEKHA7	brown	-0.0841328	0.341256	0.0281357	0.750666	-0.080722	0.361256	-0.317544	0.000232011	0.256289	0.00324791	0.122521	0.164922	0.328323	0.000136972	0.216425	0.0133916	0.642739	1.67e-16
KLKB1	brown	-0.139747	0.112793	0.0928467	0.293414	-0.30389	0.000439895	-0.468998	1.82e-08	0.299179	0.000544671	-0.0508658	0.565474	0.441438	1.46e-07	0.25194	0.00383276	0.642391	1.75e-16
LGMN	brown	0.00976907	0.912162	0.0761345	0.389275	-0.056739	0.521398	-0.247519	0.00452256	0.175996	0.0451826	0.0585737	0.507996	0.249283	0.00423489	0.214644	0.0141931	0.640426	2.31e-16
INKA2	brown	-0.0259133	0.769787	0.0365183	0.679981	-0.148335	0.0921278	-0.355509	3.31e-05	0.1748	0.0466884	-0.0595094	0.501231	0.385133	6.05e-06	0.281922	0.00115593	0.640327	2.34e-16
P4HA1	brown	-0.197147	0.0245618	-0.0731742	0.408029	-0.292183	0.000743168	-0.614443	7.53e-15	0.397833	2.77e-06	0.0881656	0.318533	0.650155	5.75e-17	0.334356	0.000101104	0.637159	3.65e-16
SLC30A8	brown	-0.0336358	0.704012	-0.011661	0.89524	-0.502405	1.13e-09	-0.667404	4.29e-18	0.481309	6.76e-09	0.0164139	0.852953	0.694152	5.34e-20	0.394718	3.37e-06	0.635301	4.72e-16
CNDP1	brown	0.0249237	0.778348	-0.0220006	0.803784	-0.337039	8.82e-05	-0.474517	1.17e-08	0.415272	8.98e-07	-0.0198439	0.822686	0.53582	5.06e-11	0.3281	0.000138496	0.635061	4.88e-16
MYOM2	brown	0.0449465	0.611611	0.031636	0.720858	-0.288127	0.000886686	-0.413478	1.01e-06	0.340935	7.21e-05	0.0562891	0.524711	0.474816	1.15e-08	0.397444	2.84e-06	0.634808	5.05e-16
PPP1R3E	brown	-0.00467971	0.957858	0.0730629	0.408745	-0.26943	0.00193625	-0.371653	1.34e-05	0.298881	0.000552025	0.112386	0.202998	0.386138	5.7e-06	0.411409	1.16e-06	0.634703	5.12e-16
G0S2	brown	-0.109266	0.215902	0.0503263	0.56961	-0.381859	7.36e-06	-0.518722	2.58e-10	0.455651	5.11e-08	0.0514997	0.560632	0.548766	1.38e-11	0.423874	5.03e-07	0.63459	5.2e-16
CDH9	brown	0.0546426	0.536927	-0.0534415	0.545928	-0.262348	0.00256692	-0.469448	1.76e-08	0.412271	1.09e-06	-0.0423983	0.631966	0.559986	4.3e-12	0.377139	9.74e-06	0.633858	5.75e-16
CELF3	brown	0.0647556	0.46419	0.117786	0.181992	-0.376497	1.01e-05	-0.461905	3.17e-08	0.406745	1.57e-06	-0.0461575	0.602039	0.470926	1.56e-08	0.359444	2.67e-05	0.632357	7.06e-16
RITA1	brown	0.171045	0.0516855	0.0480177	0.587467	-0.201679	0.0213923	-0.376002	1.04e-05	0.254915	0.00342334	0.0864292	0.328194	0.387711	5.18e-06	0.255068	0.00340343	0.630905	8.61e-16
SLC9A2	brown	0.0684868	0.43879	0.214465	0.0142761	-0.283568	0.00107805	-0.299269	0.00054247	0.477215	9.44e-09	0.0516006	0.559864	0.35841	2.83e-05	0.50165	1.2e-09	0.629894	9.87e-16
STX3	brown	-0.191474	0.0290881	-0.0667849	0.450277	-0.0661071	0.454898	-0.322746	0.000180351	0.155784	0.0767473	-0.00479868	0.956788	0.346818	5.29e-05	0.150981	0.0864065	0.629278	1.07e-15
AKR7L	brown	-0.0476169	0.590592	0.126494	0.151545	-0.353231	3.75e-05	-0.521417	2.01e-10	0.417045	7.98e-07	0.148195	0.0924383	0.549264	1.32e-11	0.323422	0.000174485	0.629057	1.11e-15
FAM177A1	brown	0.0303054	0.732144	0.0849777	0.336413	-0.296957	0.000601662	-0.483461	5.66e-09	0.423536	5.15e-07	0.0934114	0.290475	0.560675	4e-12	0.463942	2.71e-08	0.628219	1.24e-15
RDH10	brown	-0.175588	0.0456916	0.0191261	0.829	-0.260199	0.00279211	-0.517067	3.01e-10	0.293275	0.000708342	0.173033	0.0489874	0.580854	4.34e-13	0.354349	3.53e-05	0.626788	1.5e-15
SLC22A14	brown	-0.127964	0.14681	0.0337597	0.702973	-0.222224	0.0110497	-0.483803	5.51e-09	0.304197	0.000433748	0.042712	0.629444	0.535751	5.1e-11	0.256297	0.00324696	0.626717	1.51e-15
ANK2	brown	-0.0375429	0.671514	-0.128333	0.145637	-0.104163	0.238248	-0.298403	0.000563994	0.203367	0.0203053	0.119679	0.175019	0.374914	1.11e-05	0.264687	0.00234061	0.62665	1.53e-15
SLC2A11	brown	-0.0240637	0.785808	0.0900215	0.308412	-0.358487	2.81e-05	-0.397536	2.82e-06	0.370586	1.42e-05	0.119019	0.177429	0.445222	1.11e-07	0.424957	4.67e-07	0.625686	1.74e-15
ATP6V1G3	brown	-0.0682035	0.440691	0.166496	0.0583247	-0.332546	0.000110818	-0.349265	4.65e-05	0.463434	2.82e-08	0.118015	0.181136	0.371958	1.32e-05	0.499006	1.52e-09	0.625101	1.88e-15
AC008385.1	brown	0.0557409	0.528763	0.139983	0.112179	-0.0668514	0.449825	-0.373484	1.2e-05	0.13421	0.127921	0.103825	0.239781	0.365266	1.93e-05	0.265856	0.00223441	0.624881	1.93e-15
TNFRSF10D	brown	-0.0257519	0.771182	0.255622	0.00333201	-0.257714	0.00307461	-0.467617	2.03e-08	0.361755	2.35e-05	0.0780163	0.377627	0.4675	2.05e-08	0.406445	1.6e-06	0.624122	2.14e-15
DGKB	brown	-0.0204389	0.81746	0.0155701	0.860433	-0.25317	0.00365838	-0.52698	1.19e-10	0.294287	0.000677418	0.0553302	0.531809	0.542819	2.53e-11	0.322181	0.000185392	0.6223	2.72e-15
UPP2	brown	-0.147013	0.0950975	0.0385751	0.663027	-0.341699	6.93e-05	-0.557042	5.87e-12	0.274627	0.00156682	-0.0669291	0.449297	0.549443	1.29e-11	0.199617	0.0227878	0.622211	2.75e-15
RUNDC3B	brown	-0.130971	0.13747	-0.0352148	0.69081	-0.308015	0.000363748	-0.492218	2.72e-09	0.280092	0.00124852	0.0857311	0.332131	0.506188	8.06e-10	0.319843	0.000207686	0.621351	3.08e-15
GCNT2	brown	0.0502987	0.569822	0.153619	0.0809883	-0.197344	0.0244162	-0.419781	6.64e-07	0.321812	0.000188753	0.153751	0.0807242	0.421304	5.99e-07	0.40291	2.01e-06	0.619944	3.7e-15
OSBPL6	brown	0.0463364	0.600629	-0.0977768	0.268418	-0.183553	0.0365812	-0.358952	2.74e-05	0.123447	0.161729	-0.0622985	0.481348	0.416652	8.19e-07	0.198514	0.0235665	0.618218	4.63e-15
RMND5A	brown	-0.0328643	0.710495	-0.0596653	0.500108	-0.217241	0.0130378	-0.461194	3.35e-08	0.212894	0.0150214	0.0604892	0.494197	0.483197	5.79e-09	0.263427	0.0024602	0.616706	5.63e-15
MOB1B	brown	-0.0125978	0.886878	0.214444	0.0142858	-0.218099	0.0126748	-0.29612	0.00062453	0.347696	5.05e-05	0.192588	0.0281475	0.30357	0.000446364	0.354013	3.6e-05	0.615719	6.39e-15
STEAP2	brown	-0.147838	0.0932357	0.101884	0.248731	-0.169609	0.0537104	-0.302338	0.000472148	0.329482	0.000129271	0.106978	0.225726	0.309886	0.000333407	0.278764	0.00131995	0.614586	7.39e-15
TUBG2	brown	-0.149432	0.0897215	0.0626017	0.479212	-0.313775	0.000277669	-0.373259	1.22e-05	0.378117	9.19e-06	-0.101504	0.250507	0.372957	1.24e-05	0.307576	0.000371231	0.614054	7.91e-15
TMEM206	brown	-0.0937822	0.288556	0.0701589	0.427669	-0.228037	0.00907066	-0.493927	2.35e-09	0.257716	0.00307435	-0.0387192	0.661845	0.440008	1.62e-07	0.279699	0.00126928	0.611067	1.16e-14
AL157400.5	brown	-0.0627871	0.477909	0.0493597	0.577055	-0.358617	2.79e-05	-0.559184	4.69e-12	0.380128	8.16e-06	0.0302816	0.732345	0.59786	5.91e-14	0.505111	8.87e-10	0.610796	1.2e-14
CPNE6	brown	-0.284708	0.00102696	0.086378	0.328482	-0.195481	0.0258238	-0.468131	1.95e-08	0.358145	2.87e-05	0.0985198	0.26478	0.465963	2.31e-08	0.295294	0.000647871	0.610047	1.32e-14
CFAP57	brown	0.021062	0.811996	-0.0384739	0.663857	-0.21934	0.0121652	-0.44635	1.02e-07	0.199465	0.022894	0.0877512	0.320821	0.494898	2.16e-09	0.253444	0.0036206	0.609891	1.34e-14
ENPP7P8	brown	0.0616574	0.485881	0.0170973	0.846903	-0.0943917	0.28542	-0.31216	0.000299686	0.24191	0.00555646	0.038921	0.660191	0.368307	1.62e-05	0.271529	0.00177842	0.608168	1.67e-14
ASAP2	brown	0.0274254	0.756762	0.157433	0.0736385	-0.362366	2.27e-05	-0.327571	0.000142192	0.486441	4.42e-09	0.0746072	0.398885	0.383414	6.71e-06	0.38857	4.91e-06	0.607423	1.83e-14
FTCDNL1	brown	0.12133	0.169099	0.0354441	0.688901	-0.21713	0.0130854	-0.456224	4.9e-08	0.269971	0.00189445	0.0244676	0.782302	0.472554	1.37e-08	0.206784	0.0182503	0.606832	1.97e-14
MRPL54	brown	0.0808098	0.360732	0.030689	0.728884	-0.197792	0.0240873	-0.401454	2.2e-06	0.179821	0.0406391	0.122299	0.165695	0.503199	1.05e-09	0.240074	0.00593801	0.606761	1.99e-14
AL021920.2	brown	-0.0751332	0.395559	0.0687929	0.436742	-0.275507	0.00151106	-0.453426	6.05e-08	0.268614	0.00200097	0.0663251	0.453409	0.455636	5.12e-08	0.369172	1.54e-05	0.606282	2.11e-14
RPP14	brown	-0.118448	0.179532	0.0658901	0.456382	-0.315758	0.000252702	-0.473522	1.27e-08	0.315281	0.00025851	0.0472466	0.593487	0.463911	2.71e-08	0.377827	9.35e-06	0.604477	2.64e-14
C2orf88	brown	0.164836	0.0609148	0.0417382	0.637285	-0.396339	3.04e-06	-0.39636	3.04e-06	0.369711	1.5e-05	0.144333	0.10135	0.456337	4.85e-08	0.277898	0.00136848	0.602757	3.26e-14
LONRF3	brown	-0.0411429	0.642098	-0.063855	0.47044	-0.31965	0.000209636	-0.458381	4.16e-08	0.408339	1.42e-06	0.142303	0.106298	0.510324	5.56e-10	0.305528	0.000408052	0.600968	4.05e-14
KCTD6	brown	-0.075514	0.393162	0.0538539	0.542829	-0.265414	0.00227411	-0.383701	6.6e-06	0.38971	4.58e-06	-0.025339	0.774752	0.396044	3.1e-06	0.363686	2.11e-05	0.599306	4.96e-14
TTC21B	brown	-0.130817	0.137937	0.0804454	0.362909	-0.194734	0.0264078	-0.399712	2.46e-06	0.137467	0.118846	0.0767155	0.385655	0.345974	5.53e-05	0.235125	0.00708526	0.599011	5.14e-14
PIP5K1B	brown	0.0589166	0.505511	0.223816	0.0104729	-0.397918	2.76e-06	-0.400239	2.38e-06	0.427902	3.81e-07	0.124499	0.158158	0.448896	8.48e-08	0.43093	3.09e-07	0.598851	5.24e-14
LRRC37A3	brown	-0.105608	0.231762	0.0604081	0.494777	-0.268782	0.00198751	-0.367677	1.68e-05	0.280713	0.00121637	0.151785	0.0847253	0.392253	3.92e-06	0.278877	0.00131371	0.598144	5.71e-14
FNIP2	brown	-0.153515	0.0811958	-0.0580419	0.511862	-0.184475	0.0356327	-0.335661	9.46e-05	0.312559	0.000294096	0.0147828	0.867424	0.364505	2.01e-05	0.246846	0.00463678	0.597778	5.97e-14
MARVELD3	brown	-0.140118	0.11183	0.0204013	0.81779	-0.332632	0.000110335	-0.499221	1.49e-09	0.310461	0.000324562	0.111804	0.20536	0.51586	3.36e-10	0.327624	0.000141818	0.597776	5.97e-14
BST1	brown	0.0308968	0.727121	0.0203549	0.818197	-0.238245	0.00634116	-0.451959	6.75e-08	0.388158	5.04e-06	0.068408	0.439318	0.497657	1.7e-09	0.353901	3.62e-05	0.597643	6.07e-14
MTURN	brown	0.00940639	0.915411	0.185216	0.0348863	-0.440815	1.53e-07	-0.440923	1.52e-07	0.471218	1.53e-08	0.0729556	0.409435	0.446394	1.02e-07	0.500949	1.28e-09	0.596197	7.22e-14
KCNMB4	brown	0.0251157	0.776684	0.0979767	0.267435	-0.214504	0.0142581	-0.316916	0.000239103	0.378518	8.98e-06	-0.0139545	0.87479	0.355442	3.33e-05	0.351685	4.08e-05	0.593022	1.05e-13
CWH43	brown	-0.387568	5.22e-06	0.0625345	0.479685	-0.309133	0.000345324	-0.390532	4.36e-06	0.413284	1.02e-06	0.0951502	0.281549	0.410913	1.2e-06	0.387818	5.14e-06	0.592943	1.06e-13
ADORA2A	brown	0.135114	0.125352	0.100265	0.256365	-0.223679	0.0105217	-0.407139	1.53e-06	0.252747	0.00371759	-0.0397743	0.653219	0.406271	1.62e-06	0.366839	1.76e-05	0.592604	1.11e-13
GYPA	brown	0.0021949	0.980227	-0.0149404	0.866024	-0.292853	0.000721607	-0.442084	1.4e-07	0.326961	0.000146564	0.170335	0.0526793	0.451749	6.86e-08	0.237501	0.00651206	0.591713	1.23e-13
PCLO	brown	-0.00322249	0.970974	0.0128285	0.884821	-0.177811	0.0429769	-0.223396	0.0106223	0.25686	0.00317737	0.0888891	0.314562	0.312005	0.000301871	0.151703	0.0848957	0.591108	1.32e-13
TRIM6	brown	0.10032	0.256105	-0.070678	0.42425	-0.192676	0.0280737	-0.40596	1.65e-06	0.263341	0.00246859	0.112347	0.203155	0.461377	3.3e-08	0.229037	0.00876348	0.590647	1.4e-13
CRYBB3	brown	0.354558	3.49e-05	0.05533	0.53181	-0.295054	0.000654793	-0.278295	0.00134604	0.402724	2.03e-06	0.0499592	0.572432	0.340745	7.28e-05	0.29522	0.000650002	0.589795	1.54e-13
RBM22P12	brown	-0.0645896	0.465338	-0.0388884	0.660459	-0.249485	0.00420308	-0.402674	2.04e-06	0.253137	0.00366296	0.011492	0.89675	0.456583	4.76e-08	0.3285	0.000135765	0.588615	1.77e-13
UGT1A4	brown	0.0636043	0.472187	0.181418	0.0388584	-0.243069	0.0053269	-0.278036	0.00136063	0.260247	0.00278691	0.0970247	0.272134	0.310615	0.000322233	0.206108	0.0186417	0.586502	2.27e-13
IMMP2L	brown	-0.124219	0.159104	0.11436	0.195126	-0.306556	0.000389161	-0.442708	1.33e-07	0.327522	0.000142536	-0.0720512	0.415281	0.463197	2.87e-08	0.316249	0.000246852	0.586449	2.28e-13
C9orf24	brown	0.0603619	0.495108	0.0673611	0.446369	-0.257304	0.00312356	-0.358941	2.74e-05	0.234579	0.00722326	0.0831452	0.346974	0.400168	2.39e-06	0.274892	0.00154985	0.585913	2.43e-13
CCNYL1	brown	0.0987988	0.263422	0.00702227	0.936799	-0.277478	0.00139258	-0.426193	4.29e-07	0.410269	1.25e-06	0.0237261	0.788742	0.45033	7.62e-08	0.260513	0.00275807	0.584324	2.92e-13
CCT6B	brown	0.0915396	0.300292	0.102499	0.24587	-0.3553	3.35e-05	-0.570722	1.35e-12	0.430401	3.2e-07	0.0810381	0.359373	0.573347	1.01e-12	0.443423	1.27e-07	0.58377	3.11e-13
DHDDS	brown	-0.00349025	0.968563	0.181849	0.0383893	-0.314164	0.0002726	-0.397697	2.79e-06	0.394027	3.51e-06	0.0663507	0.453234	0.433113	2.65e-07	0.237888	0.00642265	0.582558	3.57e-13
AC098614.1	brown	-0.00690026	0.937895	0.0105955	0.904766	-0.310452	0.000324698	-0.469781	1.71e-08	0.345665	5.63e-05	0.00273586	0.975355	0.550183	1.2e-11	0.378398	9.04e-06	0.581831	3.88e-13
RGPD3	brown	0.0638324	0.470597	0.00296804	0.973265	-0.222187	0.0110632	-0.364058	2.06e-05	0.288946	0.000855796	0.022475	0.799641	0.439936	1.63e-07	0.342153	6.76e-05	0.579922	4.83e-13
MRPS36	brown	-0.0663984	0.452908	0.0261609	0.76765	-0.284466	0.00103763	-0.376035	1.04e-05	0.325213	0.000159785	-0.0157157	0.859141	0.429641	3.38e-07	0.371546	1.35e-05	0.578306	5.79e-13
PRKAG2	brown	-0.0234409	0.791224	0.191143	0.0293731	-0.320011	0.000206	-0.440048	1.62e-07	0.311134	0.000314491	0.22168	0.011253	0.424763	4.73e-07	0.36446	2.02e-05	0.57827	5.82e-13
FRMD7	brown	-0.196573	0.0249905	0.11786	0.181715	-0.163262	0.0634589	-0.33716	8.76e-05	0.366785	1.77e-05	0.264641	0.00234491	0.337089	8.79e-05	0.34843	4.86e-05	0.578081	5.94e-13
CYP4F12	brown	0.0162383	0.854508	0.0869389	0.325339	-0.370987	1.39e-05	-0.433135	2.65e-07	0.408154	1.43e-06	-0.118673	0.1787	0.435299	2.27e-07	0.415178	9.03e-07	0.578046	5.97e-13
NCOA7	brown	-0.112145	0.203975	-0.113801	0.197333	-0.258002	0.00304054	-0.504203	9.61e-10	0.387113	5.37e-06	-0.0211443	0.811276	0.548756	1.39e-11	0.318427	0.000222375	0.577912	6.06e-13
SLC47A2	brown	0.0101925	0.908371	0.140708	0.110315	-0.133945	0.128684	-0.263923	0.00241245	0.194278	0.0267692	0.155505	0.0772828	0.288754	0.000862977	0.188519	0.0317144	0.577876	6.08e-13
RPA3	brown	0.00611783	0.944925	0.103553	0.241021	-0.24244	0.00545051	-0.420546	6.3e-07	0.255276	0.00337642	-0.0489635	0.58012	0.484003	5.41e-09	0.364692	1.99e-05	0.576688	6.95e-13
SPATA17	brown	0.10929	0.215798	0.233337	0.00754587	-0.422508	5.52e-07	-0.459075	3.94e-08	0.41392	9.82e-07	0.024325	0.78354	0.435272	2.27e-07	0.387285	5.31e-06	0.574952	8.44e-13
MSRA	brown	0.0212006	0.810782	0.0731356	0.408277	-0.300539	0.000512285	-0.47101	1.55e-08	0.370977	1.39e-05	0.00309426	0.972128	0.482216	6.28e-09	0.415152	9.05e-07	0.574655	8.73e-13
ZHX3	brown	0.0658682	0.456533	0.0767698	0.385318	-0.297453	0.000588479	-0.300192	0.000520379	0.369225	1.54e-05	0.17011	0.0529971	0.329862	0.000126838	0.24824	0.0044029	0.574275	9.1e-13
AHCYL2	brown	-0.0818028	0.354842	-0.0364181	0.680811	-0.014651	0.868596	-0.345354	5.72e-05	0.0314273	0.722624	0.185623	0.034481	0.354561	3.49e-05	0.147333	0.0943713	0.574189	9.19e-13
MOGAT2	brown	0.100942	0.253154	-0.00556046	0.949936	-0.36693	1.75e-05	-0.534795	5.59e-11	0.321313	0.000193397	-0.0471298	0.594402	0.568002	1.82e-12	0.259903	0.00282448	0.571477	1.24e-12
GPC3	brown	-0.259749	0.00284148	0.100665	0.254465	-0.273745	0.00162459	-0.415159	9.05e-07	0.386113	5.7e-06	0.0104976	0.905641	0.386014	5.74e-06	0.324232	0.00016769	0.571056	1.3e-12
SHH	brown	0.0490391	0.579534	-0.0744616	0.399809	-0.155396	0.0774938	-0.165415	0.060002	0.22364	0.0105354	-0.198742	0.0234036	0.257454	0.00310556	0.134048	0.128386	0.571041	1.3e-12
ITPR2	brown	-0.165346	0.0601104	-0.000621121	0.994404	-0.104663	0.235988	-0.285432	0.00099566	0.210231	0.0163616	0.0916264	0.299831	0.284548	0.00103397	0.282849	0.00111145	0.570505	1.38e-12
C1QTNF7	brown	-0.0731168	0.408398	0.00436974	0.960647	-0.256664	0.0032014	-0.411679	1.14e-06	0.215423	0.0138379	0.0633417	0.474022	0.407538	1.49e-06	0.324998	0.000161485	0.569826	1.49e-12
ACSBG2	brown	-0.203333	0.0203268	-0.0320561	0.717308	-0.332218	0.000112668	-0.535443	5.25e-11	0.345147	5.78e-05	-0.10855	0.218941	0.571952	1.18e-12	0.43719	1.98e-07	0.567529	1.91e-12
RASSF8	brown	-0.0521008	0.55606	0.111443	0.206836	-0.199933	0.022569	-0.428394	3.68e-07	0.347493	5.11e-05	0.176648	0.0443801	0.420396	6.37e-07	0.353499	3.7e-05	0.566805	2.07e-12
CPT1A	brown	-0.0463269	0.600704	0.138682	0.11559	-0.0177674	0.840981	-0.206234	0.0185685	0.349602	4.56e-05	0.116433	0.187098	0.200586	0.0221226	0.377099	9.76e-06	0.566497	2.14e-12
AADAT	brown	0.012116	0.891177	0.023785	0.78823	-0.18328	0.0368654	-0.410167	1.26e-06	0.281316	0.00118589	0.10802	0.221214	0.452988	6.25e-08	0.17805	0.0426926	0.565774	2.31e-12
TMEM110-MUSTN1	brown	-0.104443	0.23698	0.091594	0.300003	-0.225026	0.0100527	-0.458431	4.14e-08	0.247602	0.00450858	0.0657705	0.457202	0.446965	9.78e-08	0.341869	6.87e-05	0.56356	2.94e-12
MOV10L1	brown	0.040367	0.648393	-0.017093	0.846942	-0.294418	0.000673486	-0.370406	1.44e-05	0.398091	2.73e-06	0.139193	0.114242	0.459971	3.68e-08	0.312042	0.000301342	0.562219	3.39e-12
SLC22A24	brown	-0.101326	0.251343	0.015062	0.864944	-0.37292	1.24e-05	-0.496452	1.89e-09	0.386491	5.58e-06	0.0878133	0.320478	0.50283	1.08e-09	0.271594	0.00177373	0.561859	3.53e-12
NBPF25P	brown	0.00237657	0.978591	-0.101087	0.25247	-0.217648	0.0128646	-0.391425	4.13e-06	0.256513	0.00322015	-0.0195118	0.825606	0.442687	1.34e-07	0.32008	0.000205315	0.561243	3.77e-12
MAJIN	brown	0.17021	0.0528554	-0.00918465	0.917398	-0.316123	0.000248342	-0.267992	0.00205162	0.338139	8.33e-05	-0.0745409	0.399306	0.357368	2.99e-05	0.267527	0.00209017	0.559074	4.74e-12
KCNG2	brown	-0.0403801	0.648287	0.192369	0.0283305	-0.280398	0.00123258	-0.320543	0.000200761	0.384288	6.37e-06	-0.0579479	0.512547	0.331507	0.00011678	0.263117	0.00249043	0.557835	5.4e-12
SLC16A12	brown	0.517973	2.77e-10	0.0315001	0.722008	-0.175278	0.0460821	-0.273603	0.00163409	0.293863	0.0006902	0.00347358	0.968713	0.36791	1.66e-05	0.301987	0.000479737	0.557018	5.89e-12
CYP4F2	brown	-0.139945	0.112278	0.204808	0.019416	-0.246696	0.00466251	-0.41476	9.29e-07	0.328235	0.00013757	0.09545	0.280029	0.426998	4.06e-07	0.377075	9.77e-06	0.556548	6.19e-12
PLIN2	brown	-0.146999	0.0951294	0.0404002	0.648124	-0.0934315	0.290371	-0.385242	6.01e-06	0.201552	0.0214762	0.11584	0.189369	0.332679	0.000110073	0.262323	0.00256946	0.556084	6.49e-12
WDFY3	brown	-0.165646	0.0596395	-0.0183028	0.836255	-0.106543	0.22763	-0.302312	0.000472709	0.209875	0.0165485	0.0480907	0.586898	0.288859	0.000859036	0.282937	0.00110734	0.553355	8.63e-12
SLC25A30	brown	-0.267322	0.00210742	-0.0347566	0.694631	-0.313365	0.000283118	-0.49308	2.52e-09	0.363058	2.18e-05	0.103487	0.241321	0.492993	2.54e-09	0.341779	6.9e-05	0.553015	8.94e-12
SRD5A2	brown	-0.0440953	0.618378	0.14338	0.103649	-0.12262	0.164579	-0.258754	0.00295337	0.321109	0.000195327	0.0205034	0.816894	0.311635	0.000307175	0.291542	0.000764318	0.550992	1.1e-11
TGFBR3	brown	-0.152403	0.0834508	-0.0152683	0.863112	-0.127796	0.147346	-0.349364	4.62e-05	0.182651	0.0375291	0.0843335	0.340102	0.355294	3.35e-05	0.129345	0.142461	0.54869	1.4e-11
APLN	brown	-0.020061	0.820778	0.131658	0.135401	-0.279544	0.00127754	-0.394408	3.43e-06	0.211002	0.0159634	0.240128	0.00592646	0.368003	1.65e-05	0.22488	0.0101027	0.546746	1.7e-11
PDK3	brown	-0.107619	0.222945	0.210786	0.0160742	-0.11766	0.182465	-0.310468	0.000324463	0.216869	0.0131981	0.244564	0.00504353	0.318608	0.000220437	0.193637	0.027285	0.546468	1.75e-11
TRIM69	brown	-0.0659508	0.455967	-0.0195729	0.825068	-0.199162	0.0231065	-0.254236	0.00351313	0.387839	5.14e-06	0.114998	0.192629	0.326283	0.000151569	0.37658	1.01e-05	0.546465	1.75e-11
ZNF804B	brown	0.0485501	0.583326	0.183138	0.0370151	-0.275105	0.0015363	-0.363077	2.18e-05	0.360691	2.49e-05	-0.149085	0.0904765	0.372256	1.29e-05	0.384974	6.11e-06	0.546404	1.76e-11
HIST1H1C	brown	-0.00575507	0.948186	0.220384	0.0117503	-0.172953	0.0490937	-0.31111	0.000314834	0.178747	0.0418743	0.149775	0.0889786	0.306552	0.000389235	0.265236	0.0022902	0.545	2.03e-11
EIF3C	brown	-0.219525	0.0120908	0.0332116	0.707573	-0.26008	0.00280511	-0.398247	2.7e-06	0.322541	0.000182168	0.0388084	0.661114	0.428969	3.54e-07	0.281556	0.00117394	0.544912	2.05e-11
AC002996.1	brown	-0.0337352	0.703178	0.18635	0.0337683	-0.333444	0.000105896	-0.508329	6.65e-10	0.2849	0.00101856	0.182528	0.0376597	0.522127	1.88e-10	0.389539	4.63e-06	0.543247	2.42e-11
ILDR2	brown	-0.173845	0.0479196	-0.0198847	0.822327	-0.121671	0.167897	-0.240599	0.00582665	0.21653	0.0133459	-0.101761	0.249304	0.257458	0.00310512	0.196785	0.0248318	0.540158	3.3e-11
COTL1	brown	-0.0685003	0.4387	-0.00407465	0.963303	-0.232735	0.00770687	-0.455896	5.02e-08	0.242297	0.00547881	0.149651	0.0892453	0.492833	2.58e-09	0.280321	0.0012366	0.539724	3.44e-11
MORN4	brown	-0.0868315	0.325939	0.0499264	0.572684	-0.368348	1.62e-05	-0.426172	4.3e-07	0.340193	7.49e-05	-0.0668567	0.449788	0.429742	3.35e-07	0.431787	2.91e-07	0.53874	3.8e-11
CYP17A1	brown	0.154484	0.0792721	0.123706	0.160844	-0.139834	0.112566	-0.38685	5.46e-06	0.28333	0.00108901	0.00731619	0.934159	0.383226	6.79e-06	0.242277	0.00548282	0.536271	4.84e-11
CRHBP	brown	0.0832659	0.346272	0.0597986	0.499149	-0.11752	0.182988	-0.240297	0.00589057	0.156526	0.0753362	0.152769	0.0827027	0.252622	0.00373524	0.146669	0.0958821	0.534022	6.03e-11
TTC39B	brown	0.0584753	0.50871	0.0129041	0.884147	-0.149776	0.0889771	-0.196707	0.02489	0.209143	0.0169388	0.0191127	0.829118	0.212526	0.0152007	0.253888	0.00355997	0.533992	6.05e-11
PPP2R2B	brown	-0.194338	0.0267216	0.112071	0.204275	-0.264846	0.00232594	-0.375613	1.06e-05	0.177743	0.0430578	0.107336	0.22417	0.418029	7.47e-07	0.181898	0.0383367	0.532716	6.85e-11
KLB	brown	0.218286	0.0125969	0.192505	0.0282163	-0.243008	0.00533887	-0.330535	0.000122631	0.33669	8.97e-05	0.181496	0.038774	0.330475	0.000122999	0.316372	0.000245403	0.532569	6.95e-11
ZNF710	brown	-0.0200754	0.820652	0.0159397	0.857155	-0.101573	0.250186	-0.332129	0.000113178	0.193558	0.0273492	0.179682	0.0407974	0.310068	0.00033059	0.236791	0.00667877	0.531086	8.02e-11
STIMATE	brown	-0.111757	0.205551	0.141593	0.108072	-0.268823	0.00198424	-0.469101	1.81e-08	0.192236	0.0284415	0.208105	0.0175052	0.40312	1.98e-06	0.17751	0.043337	0.530171	8.76e-11
ARSB	brown	-0.0946841	0.283923	-0.0538768	0.542657	-0.341275	7.08e-05	-0.517478	2.9e-10	0.235772	0.00692484	0.263681	0.00243566	0.519378	2.43e-10	0.294877	0.000659946	0.528079	1.07e-10
OR2M3	brown	-0.0412164	0.641503	0.0367142	0.678359	-0.332722	0.000109835	-0.357137	3.03e-05	0.344785	5.89e-05	0.0808982	0.360205	0.38838	4.97e-06	0.361443	2.39e-05	0.520837	2.12e-10
SFXN4	brown	-0.0206819	0.815328	0.00800472	0.927979	-0.141803	0.107543	-0.375253	1.09e-05	0.178153	0.0425717	-0.0262447	0.766927	0.376468	1.01e-05	0.149121	0.0903984	0.52079	2.13e-10
NFE2L2	brown	-0.0401802	0.649913	0.0785606	0.374298	-0.245723	0.00483299	-0.283336	0.00108874	0.422468	5.53e-07	0.105738	0.231183	0.36035	2.54e-05	0.397889	2.76e-06	0.52068	2.15e-10
SERPINA1	brown	0.0987592	0.263615	0.103049	0.24333	-0.237455	0.00652269	-0.448618	8.65e-08	0.297658	0.000583126	0.136013	0.122835	0.469378	1.77e-08	0.232336	0.00781514	0.517571	2.87e-10
NT5E	brown	-0.107351	0.224104	-0.000820912	0.992604	-0.154091	0.0800478	-0.241258	0.00568947	0.197322	0.0244322	-0.13119	0.136806	0.310176	0.000328923	0.174475	0.0471034	0.516777	3.09e-10
AK4P1	brown	-0.00802605	0.927788	0.149586	0.0893877	-0.225084	0.0100329	-0.343874	6.18e-05	0.300538	0.000512289	0.211668	0.0156259	0.374278	1.15e-05	0.295998	0.000627921	0.516434	3.19e-10
TESMIN	brown	0.0514622	0.560919	-0.0547679	0.535993	-0.190307	0.030103	-0.259134	0.00291012	0.355773	3.27e-05	0.00368168	0.96684	0.317988	0.000227118	0.269403	0.00193834	0.516092	3.29e-10
KRT41P	brown	-0.215021	0.0140201	-0.0731851	0.40796	-0.199349	0.0229749	-0.407023	1.54e-06	0.229874	0.00851394	-0.113332	0.199197	0.45257	6.45e-08	0.173277	0.0486649	0.515123	3.6e-10
SCN7A	brown	0.0229585	0.795424	0.125896	0.153505	-0.23197	0.00791575	-0.275892	0.00148721	0.389663	4.6e-06	0.0371912	0.674417	0.25853	0.00297909	0.28272	0.00111756	0.514283	3.88e-10
NECTIN1	brown	-0.0665993	0.451539	0.0248559	0.778935	-0.140332	0.11128	-0.311395	0.000310655	0.252054	0.00381624	0.164634	0.0612377	0.273265	0.00165689	0.188642	0.0316012	0.5133	4.25e-10
HRASLS5	brown	0.398327	2.69e-06	0.0373992	0.672699	-0.165667	0.0596072	-0.294966	0.00065735	0.152146	0.0839793	0.0881267	0.318747	0.374798	1.12e-05	0.18437	0.03574	0.512998	4.37e-10
LAD1	brown	-0.185437	0.034666	-0.106827	0.226386	-0.242194	0.00549941	-0.429984	3.3e-07	0.395822	3.14e-06	0.00668519	0.939827	0.498375	1.6e-09	0.335469	9.55e-05	0.512778	4.45e-10
UBXN8	brown	0.0182727	0.836521	-0.0427278	0.629318	-0.110378	0.211237	-0.263016	0.00250037	0.246371	0.00471887	0.0852417	0.334908	0.358797	2.77e-05	0.289006	0.000853585	0.511118	5.18e-10
GABRB3	brown	-0.27031	0.00186865	0.0190945	0.829278	-0.0722444	0.414028	-0.180342	0.0400509	0.188343	0.0318772	0.0201104	0.820345	0.200499	0.0221822	0.146939	0.0952669	0.510348	5.55e-10
APOA1	brown	0.136801	0.120661	0.0938231	0.288344	-0.202233	0.0210305	-0.448186	8.94e-08	0.244264	0.00509921	0.0855859	0.332953	0.431045	3.06e-07	0.242796	0.00538033	0.509883	5.79e-10
TFEC	brown	0.0528402	0.550461	-0.139856	0.112511	-0.218344	0.0125725	-0.36028	2.55e-05	0.305865	0.000401762	0.0303377	0.731869	0.424118	4.95e-07	0.252704	0.00372367	0.509655	5.91e-10
NXPH2	brown	-0.0821403	0.352853	0.114255	0.195538	-0.166554	0.0582358	-0.149348	0.0899034	0.269823	0.00190579	0.112534	0.202401	0.184478	0.0356302	0.34639	5.41e-05	0.505666	8.44e-10
HSD17B12	brown	-0.0503118	0.569721	0.129983	0.140486	-0.294484	0.000671531	-0.299253	0.000542854	0.322401	0.000183411	0.211431	0.0157451	0.36978	1.49e-05	0.352393	3.93e-05	0.505198	8.8e-10
IGSF9	brown	-0.183306	0.0368389	0.00413844	0.962729	-0.254317	0.00350234	-0.363369	2.15e-05	0.354438	3.51e-05	-0.0581169	0.511316	0.425744	4.42e-07	0.31883	0.000218094	0.504701	9.19e-10
KCNN2	brown	-0.0267585	0.762498	0.105469	0.232378	-0.239074	0.00615551	-0.396002	3.11e-06	0.262558	0.00254584	-0.0616791	0.485727	0.429697	3.37e-07	0.195236	0.0260139	0.504397	9.44e-10
SMIM18	brown	0.014681	0.868329	0.0294467	0.739457	-0.251798	0.0038533	-0.433451	2.59e-07	0.258326	0.00300274	0.183216	0.0369331	0.420953	6.13e-07	0.226593	0.0095306	0.503863	9.9e-10
ABO	brown	-0.0620742	0.482931	0.0377401	0.66989	-0.0546707	0.536718	-0.188881	0.0313824	0.126115	0.152785	0.075204	0.395113	0.228663	0.00887726	0.145077	0.099583	0.503858	9.91e-10
CDC20B	brown	-0.371937	1.32e-05	0.289353	0.00084083	-0.38956	4.63e-06	-0.387641	5.2e-06	0.442218	1.38e-07	0.0780078	0.377679	0.336439	9.09e-05	0.323365	0.000174975	0.500824	1.29e-09
PRSS51	brown	0.138919	0.114963	0.0602958	0.495581	-0.142518	0.105763	-0.314088	0.000273588	0.250861	0.00399172	0.0716356	0.417984	0.317641	0.000230938	0.211313	0.015805	0.499067	1.51e-09
CD109	brown	0.0898262	0.309467	0.0355128	0.688329	-0.103797	0.239907	-0.191585	0.0289934	0.190907	0.0295778	0.106565	0.227534	0.21484	0.0141028	0.168013	0.0560376	0.49802	1.65e-09
HAO1	brown	0.374557	1.13e-05	0.250276	0.00408045	-0.150094	0.0882929	-0.227038	0.00938658	0.241411	0.00565785	0.199061	0.0231777	0.242858	0.00536818	0.220236	0.0118085	0.497952	1.66e-09
FAM47E-STBD1	brown	-0.153031	0.0821715	0.0410943	0.642491	-0.188732	0.0315192	-0.357069	3.04e-05	0.290541	0.000798472	-0.0214018	0.809021	0.407334	1.51e-06	0.372208	1.3e-05	0.49591	1.98e-09
SLC16A1	brown	0.261955	0.00260682	0.221433	0.0113462	-0.0113609	0.897922	-0.160744	0.067706	0.158498	0.0716862	0.192436	0.0282746	0.157774	0.07301	0.190376	0.0300419	0.493373	2.46e-09
F12	brown	-0.200534	0.022158	-0.0561862	0.52547	-0.041138	0.642137	-0.392115	3.95e-06	0.169388	0.0540278	0.0178465	0.840282	0.409821	1.29e-06	0.164117	0.0620667	0.49119	2.96e-09
UGDH	brown	-0.0374996	0.671871	-0.0263287	0.766203	-0.211538	0.0156916	-0.457533	4.43e-08	0.331609	0.000116184	0.103594	0.240835	0.534638	5.68e-11	0.342069	6.79e-05	0.490818	3.06e-09
PRKN	brown	0.221237	0.0114207	0.0181639	0.837481	-0.333952	0.000103199	-0.384344	6.35e-06	0.32697	0.000146493	0.284127	0.0010527	0.428442	3.67e-07	0.372012	1.31e-05	0.484964	5e-09
ARRDC3	brown	0.12179	0.167479	-0.0519476	0.557224	-0.206658	0.0183225	-0.305311	0.000412134	0.279297	0.00129086	-0.0951831	0.281382	0.411256	1.17e-06	0.344514	5.98e-05	0.482736	6.01e-09
GDA	brown	-0.149405	0.0897801	0.0435816	0.622478	0.0617513	0.485215	-0.166863	0.0577646	0.084149	0.341163	0.0407163	0.645556	0.141757	0.10766	0.100144	0.256943	0.482554	6.1e-09
PTGFR	brown	0.0622754	0.481511	0.145867	0.0977323	-0.268459	0.00201349	-0.177815	0.0429725	0.437181	1.99e-07	0.0770585	0.383529	0.195025	0.0261793	0.337098	8.79e-05	0.480428	7.27e-09
COX18	brown	-0.0742508	0.401148	0.156905	0.0746226	-0.0864672	0.327981	-0.290709	0.000792641	0.126661	0.151003	0.199539	0.0228422	0.201235	0.0216867	0.130966	0.137485	0.474001	1.22e-08
RFFL	brown	-0.0187577	0.832244	-0.0278264	0.753319	-0.134956	0.125797	-0.31573	0.000253044	0.253339	0.00363498	-0.0569321	0.519979	0.38363	6.62e-06	0.161787	0.0659198	0.472873	1.34e-08
RNF157	brown	-0.104136	0.238369	0.0483188	0.585123	-0.156242	0.0758739	-0.221408	0.0113555	0.136626	0.121139	-0.0599724	0.497901	0.251695	0.00386836	0.181544	0.0387212	0.472407	1.39e-08
ERLIN1	brown	-0.0315761	0.721365	0.0170732	0.847116	0.0602571	0.495858	-0.280025	0.00125204	0.0906082	0.305257	0.126266	0.15229	0.255593	0.00333581	0.186552	0.0335723	0.470624	1.6e-08
DGCR5	brown	-0.200834	0.0219553	-0.0118865	0.893226	-0.364817	1.98e-05	-0.362856	2.21e-05	0.370821	1.41e-05	0.0131335	0.882102	0.449375	8.18e-08	0.338703	8.09e-05	0.469979	1.69e-08
NCR3LG1	brown	-0.061301	0.48841	0.0804323	0.362988	-0.0757604	0.391616	-0.177544	0.0432955	0.239242	0.00611852	0.0337751	0.702843	0.186909	0.0332291	0.305107	0.000416017	0.469856	1.7e-08
AL109918.1	brown	-0.0998059	0.258563	-0.0300247	0.734531	-0.217042	0.0131233	-0.472025	1.43e-08	0.163762	0.0626408	0.0961356	0.276573	0.523261	1.69e-10	0.30421	0.000433487	0.467724	2.02e-08
RASGRF2	brown	-0.204321	0.0197125	0.120581	0.171767	0.0877147	0.321023	-0.168238	0.0557049	0.0910609	0.302837	0.124781	0.157211	0.127434	0.148505	0.0829241	0.348262	0.467573	2.04e-08
CREB3L3	brown	0.00409199	0.963147	0.232283	0.00782959	-0.106696	0.226961	-0.274915	0.00154839	0.292208	0.000742355	0.172417	0.049811	0.221172	0.0114454	0.28436	0.00104231	0.467303	2.08e-08
AP3S2	brown	-0.0533335	0.546741	0.159249	0.0703348	-0.19292	0.0278721	-0.264349	0.00237221	0.174097	0.0475918	0.144234	0.101587	0.278802	0.00131783	0.155798	0.07672	0.465903	2.32e-08
KATNAL2	brown	0.186955	0.0331842	-0.00518854	0.953281	-0.302212	0.000474867	-0.356732	3.1e-05	0.379935	8.26e-06	0.121339	0.169067	0.430757	3.13e-07	0.244785	0.0050027	0.465256	2.44e-08
EARS2	brown	0.028446	0.748008	0.19742	0.02436	-0.182909	0.0372565	-0.349737	4.53e-05	0.231861	0.00794571	0.12848	0.145172	0.327597	0.00014201	0.17643	0.0446475	0.465226	2.45e-08
OXCT1	brown	-0.187985	0.03221	0.0588763	0.505803	-0.293818	0.000691571	-0.344453	6e-05	0.32569	0.000156075	0.0454434	0.607675	0.37296	1.24e-05	0.332039	0.000113693	0.464647	2.56e-08
AP001273.2	brown	-0.0425872	0.630447	-0.180015	0.0404193	-0.0340665	0.700401	-0.351689	4.08e-05	0.11416	0.195914	0.18289	0.0372758	0.379695	8.37e-06	0.136793	0.120682	0.463016	2.91e-08
ZNF69	brown	0.0276559	0.754782	0.14667	0.0958798	-0.260731	0.00273477	-0.29692	0.000602665	0.290964	0.000783878	0.0451694	0.609843	0.367637	1.69e-05	0.394932	3.32e-06	0.462313	3.07e-08
AC005833.1	brown	-0.0672677	0.447001	0.145384	0.0988593	-0.122766	0.164076	-0.416818	8.1e-07	0.19915	0.0231146	0.00161814	0.985422	0.398604	2.64e-06	0.312798	0.000290803	0.460526	3.53e-08
HRASLS2	brown	0.453861	5.85e-08	0.0463501	0.600522	-0.152928	0.0823796	-0.246032	0.0047784	0.231775	0.00796979	-0.0464189	0.599981	0.341149	7.13e-05	0.29286	0.000721379	0.460449	3.55e-08
ST20-MTHFS	brown	-0.00793508	0.928604	-0.046293	0.600972	-0.236342	0.00678631	-0.353169	3.76e-05	0.264949	0.00231648	0.0645194	0.465824	0.392047	3.97e-06	0.264561	0.00235232	0.45932	3.87e-08
TRHDE	brown	-0.0016183	0.985421	-0.047221	0.593688	-0.108099	0.220875	-0.157972	0.0726461	0.222841	0.0108228	-0.0417797	0.63695	0.199175	0.0230975	0.234888	0.00714504	0.454251	5.68e-08
HOXD4	brown	-0.0571069	0.518696	0.0230862	0.794311	-0.235499	0.00699215	-0.263088	0.00249324	0.253561	0.00360458	0.0791419	0.370762	0.318583	0.000220712	0.328008	0.000139138	0.454158	5.72e-08
AKAP3	brown	-0.0795982	0.368001	0.0512653	0.56242	-0.164316	0.0617462	-0.363383	2.14e-05	0.229429	0.00864583	0.0951666	0.281465	0.395854	3.14e-06	0.188783	0.0314727	0.451856	6.8e-08
ZNF826P	brown	0.0618857	0.484264	-0.0979723	0.267457	-0.110253	0.211758	-0.235522	0.00698665	0.248311	0.00439128	-0.0642837	0.467459	0.283616	0.00107587	0.317027	0.000237835	0.451758	6.85e-08
FGF7P6	brown	-0.255545	0.00334184	0.0110984	0.900268	-0.186574	0.0335509	-0.319507	0.000211083	0.243208	0.00530013	0.0701791	0.427536	0.330451	0.000123149	0.23614	0.00683523	0.450769	7.38e-08
FOLH1	brown	0.2307	0.00827347	0.00134682	0.987866	-0.0591056	0.504144	-0.146096	0.0972011	0.231659	0.00800209	0.00850472	0.923494	0.218897	0.0123451	0.217855	0.0127772	0.448642	8.64e-08
ADAMTS15	brown	0.0213918	0.809109	-0.0172214	0.845806	-0.0999725	0.257765	-0.500717	1.31e-09	0.0968369	0.273068	0.280806	0.00121162	0.50831	6.67e-10	0.136528	0.121408	0.446791	9.9e-08
OTOGL	brown	0.170216	0.0528469	0.0961347	0.276577	-0.0175077	0.843276	-0.211461	0.0157303	0.0900676	0.308163	0.160836	0.0675469	0.212039	0.0154405	0.109196	0.216197	0.44673	9.95e-08
SPTBN4	brown	0.203782	0.0200455	0.0658967	0.456337	-0.23589	0.006896	-0.229437	0.00864349	0.259089	0.00291518	-0.0432629	0.625028	0.298604	0.000558927	0.288566	0.000870007	0.445879	1.06e-07
GLRX2	brown	0.0843737	0.339871	0.0977413	0.268592	-0.164673	0.0611743	-0.392665	3.82e-06	0.211798	0.015561	0.0399335	0.651921	0.370647	1.42e-05	0.288686	0.000865516	0.444354	1.18e-07
C1orf56	brown	0.0841245	0.341304	-0.0166707	0.850679	-0.0896625	0.310353	-0.247094	0.0045944	0.166338	0.058568	-0.0063559	0.942786	0.234957	0.00712749	0.225011	0.0100577	0.44204	1.4e-07
LRRTM1	brown	0.144963	0.0998512	-0.0389077	0.660301	-0.158911	0.0709413	-0.208458	0.0173109	0.239945	0.00596579	-0.0239221	0.787039	0.302342	0.000472068	0.319117	0.000215093	0.441864	1.42e-07
CADM4	brown	-0.13061	0.138567	-0.137931	0.117593	0.089874	0.309208	-0.100107	0.257124	-0.0243072	0.783694	-0.0599122	0.498333	0.152676	0.0828924	0.0186329	0.833344	0.441595	1.45e-07
IGSF22	brown	0.00745723	0.932893	0.159145	0.0705213	0.0877916	0.320598	-0.282224	0.00114127	0.132736	0.132202	0.164274	0.0618136	0.266928	0.00214088	0.173287	0.0486508	0.440463	1.57e-07
TRIM47	brown	-0.043426	0.623722	0.00257943	0.976764	-0.072195	0.414348	-0.223992	0.0104108	0.0300895	0.73398	-0.118958	0.177653	0.261284	0.00267632	0.113235	0.199582	0.44013	1.61e-07
HAPLN4	brown	0.0529631	0.549533	0.223486	0.0105903	-0.174158	0.0475128	-0.271297	0.00179529	0.340572	7.35e-05	0.0463944	0.600174	0.274175	0.00159618	0.27507	0.00153854	0.440061	1.62e-07
NPY6R	brown	-0.477594	9.16e-09	0.0275037	0.756089	-0.078308	0.375841	-0.307638	0.000370175	0.220279	0.0117914	0.0359154	0.684982	0.298235	0.000568256	0.211566	0.0156771	0.438492	1.81e-07
THAP9	brown	0.18097	0.039351	0.129802	0.141045	-0.0542082	0.540174	-0.266522	0.00217589	0.183996	0.0361226	0.179898	0.0405517	0.221706	0.0112432	0.201121	0.0217626	0.437995	1.87e-07
ACVR1C	brown	0.070872	0.422976	0.195638	0.0257025	-0.027163	0.759017	-0.153496	0.0812334	0.0975165	0.2697	0.127893	0.147034	0.147295	0.0944573	0.204694	0.0194848	0.437329	1.97e-07
ANKS1B	brown	-0.0474202	0.592129	-0.00533699	0.951946	-0.351822	4.05e-05	-0.441583	1.45e-07	0.312284	0.000297927	0.105784	0.23098	0.487475	4.05e-09	0.267444	0.00209718	0.435649	2.21e-07
GLYATL1P2	brown	0.0199932	0.821374	-0.0595243	0.501123	-0.0940458	0.287197	-0.262409	0.00256079	0.085382	0.334111	0.147379	0.0942678	0.281623	0.00117065	0.117877	0.181653	0.435218	2.28e-07
IGF2BP1	brown	0.147701	0.0935433	0.170175	0.0529044	-0.289901	0.000821062	-0.280779	0.00121302	0.386583	5.54e-06	0.11429	0.195399	0.294734	0.000664134	0.23423	0.00731257	0.433466	2.58e-07
SNTB2	brown	-0.218233	0.012619	0.00582566	0.947552	-0.0948486	0.283084	-0.325448	0.000157948	0.16552	0.0598364	0.114612	0.194137	0.332152	0.000113043	0.19717	0.0245445	0.433148	2.64e-07
EXPH5	brown	-0.199096	0.0231526	0.16335	0.0633138	-0.143013	0.104546	-0.229539	0.00861309	0.277275	0.00140436	0.207822	0.0176627	0.231617	0.00801381	0.252593	0.00373935	0.432607	2.75e-07
TPP1	brown	-0.169737	0.0535268	-0.140997	0.109579	0.0868901	0.325612	-0.245048	0.00495458	0.0502832	0.569941	0.0104276	0.906268	0.245241	0.00491957	0.104452	0.236937	0.430339	3.22e-07
NUDT13	brown	0.0158077	0.858326	0.0916978	0.299453	-0.177339	0.0435417	-0.296861	0.000604251	0.218866	0.0123575	0.0624287	0.48043	0.278183	0.00135229	0.231847	0.00794969	0.429515	3.41e-07
TRMT12	brown	0.0327419	0.711525	0.0353919	0.689335	-0.190036	0.0303424	-0.232302	0.0078245	0.159542	0.0698127	-0.0100507	0.909641	0.276448	0.00145338	0.177325	0.0435582	0.428272	3.72e-07
C7orf55-LUC7L2	brown	0.0386953	0.662041	0.0651433	0.461514	-0.298472	0.00056225	-0.386728	5.5e-06	0.317392	0.000233714	0.129145	0.143085	0.409541	1.31e-06	0.369299	1.53e-05	0.42559	4.47e-07
NDUFA3	brown	0.0268303	0.76188	0.0811729	0.358572	-0.0538946	0.542524	-0.150142	0.0881902	0.102898	0.244024	0.0148102	0.867181	0.225983	0.00973075	0.116761	0.18585	0.425139	4.61e-07
CLCN4	brown	0.0939654	0.287611	0.0221147	0.802787	-0.142878	0.104876	-0.226859	0.00944412	0.255485	0.00334955	0.1371	0.119842	0.287981	0.000892293	0.173537	0.0483217	0.423606	5.12e-07
TRIM55	brown	0.244068	0.00513605	0.272887	0.00168269	-0.347226	5.18e-05	-0.388693	4.88e-06	0.424018	4.98e-07	0.137735	0.118121	0.379819	8.31e-06	0.404403	1.83e-06	0.422642	5.47e-07
MCOLN3	brown	-0.224365	0.0102805	-0.234533	0.00723498	-0.153065	0.0821033	-0.326642	0.000148893	0.121137	0.169786	0.0644771	0.466118	0.347252	5.17e-05	0.029804	0.736411	0.421622	5.86e-07
ZSWIM5	brown	-0.0964834	0.274831	-0.091766	0.299093	-0.0579466	0.512557	-0.226763	0.00947525	0.177494	0.0433557	-0.0933561	0.290762	0.271111	0.00180888	0.207797	0.0176767	0.420047	6.52e-07
VSTM5	brown	0.150464	0.0875024	-0.0328238	0.710836	-0.270915	0.00182333	-0.320769	0.000198578	0.248355	0.0043842	-0.0706173	0.424649	0.383156	6.81e-06	0.316972	0.000238456	0.417672	7.65e-07
BCAS3	brown	-0.0105705	0.904989	0.113182	0.199796	-0.120863	0.17076	-0.190098	0.0302878	0.285261	0.00100296	0.0209354	0.813106	0.225091	0.0100305	0.256845	0.0031793	0.417197	7.9e-07
WASHC1	brown	-0.182295	0.0379093	-0.0378338	0.669118	-0.29453	0.000670166	-0.397646	2.8e-06	0.307402	0.000374244	0.0732326	0.407655	0.401817	2.15e-06	0.345669	5.62e-05	0.416124	8.48e-07
PDPR	brown	-0.114257	0.19553	0.0636818	0.471647	-0.185072	0.0350302	-0.294297	0.00067711	0.341858	6.87e-05	-0.0244892	0.782114	0.316162	0.000247883	0.248028	0.00443784	0.414765	9.29e-07
MUC13	brown	0.164959	0.0607196	0.110183	0.212049	-0.226096	0.00969351	-0.236954	0.00664034	0.317014	0.000237982	-0.103887	0.239499	0.27023	0.00187468	0.270664	0.00184199	0.412982	1.04e-06
PDZK1P1	brown	0.0483582	0.584817	0.0146677	0.868447	-0.322684	0.000180899	-0.35351	3.7e-05	0.375735	1.06e-05	-0.128052	0.14653	0.407869	1.46e-06	0.349172	4.67e-05	0.412812	1.06e-06
PDE4DIP	brown	-0.112125	0.204056	0.162199	0.0652235	-0.210087	0.016437	-0.470317	1.64e-08	0.133594	0.129697	0.123629	0.161108	0.399053	2.57e-06	0.282031	0.00115062	0.411606	1.14e-06
C5	brown	-0.183896	0.036226	-0.0675417	0.445148	-0.0282813	0.749419	-0.293114	0.000713369	0.0978463	0.268076	0.0476828	0.590078	0.293599	0.000698295	0.13318	0.1309	0.410986	1.19e-06
DLEU7	brown	-0.0590313	0.504681	0.126591	0.15123	-0.20556	0.018965	-0.320353	0.000202615	0.158606	0.0714901	0.186956	0.0331838	0.294461	0.000672208	0.236232	0.006813	0.408908	1.36e-06
PDZD8	brown	-0.185541	0.0345628	0.0350558	0.692135	-0.0833709	0.345662	-0.332813	0.00010933	0.1911	0.0294101	0.204055	0.0198762	0.298881	0.000552003	0.211476	0.0157227	0.407301	1.51e-06
FGF5	brown	-0.00213294	0.980785	0.0178979	0.839828	-0.113578	0.198218	-0.331223	0.000118464	0.137218	0.11952	0.0468139	0.596878	0.334629	9.97e-05	0.157497	0.0735208	0.406795	1.56e-06
EDAR	brown	0.0110557	0.90065	-0.0148086	0.867195	-0.33659	9.02e-05	-0.406651	1.58e-06	0.419766	6.65e-07	0.0370999	0.67517	0.417602	7.69e-07	0.367937	1.66e-05	0.405447	1.71e-06
2024-03-01	brown	-0.148087	0.0926789	-0.0226217	0.798362	-0.0144515	0.870369	-0.326473	0.000150147	0.142501	0.105806	0.0771456	0.38299	0.320184	0.000204289	0.218126	0.0126636	0.404539	1.81e-06
NOL4	brown	-0.00908335	0.918306	-0.0634031	0.473593	-0.322378	0.00018362	-0.379883	8.28e-06	0.231772	0.00797049	-0.00390358	0.964842	0.446558	1.01e-07	0.229866	0.00851625	0.403873	1.89e-06
SPINK1	brown	-0.0543367	0.539212	0.189306	0.0309962	-0.117819	0.181869	-0.214781	0.0141302	0.211167	0.0158794	0.253594	0.00359996	0.205028	0.0192828	0.258117	0.0030271	0.400412	2.35e-06
ZDHHC2	brown	-0.233616	0.00747228	0.157664	0.0732125	-0.149168	0.0902946	-0.329396	0.00012983	0.223127	0.0107193	0.100526	0.255128	0.30064	0.00050995	0.441172	1.49e-07	0.399965	2.42e-06
THRSP	brown	-0.0329961	0.709386	0.301042	0.00050076	-0.192886	0.0279003	-0.411433	1.16e-06	0.270615	0.00184567	0.0569936	0.519527	0.359907	2.6e-05	0.324797	0.000163098	0.399398	2.51e-06
UBR3	brown	0.0639941	0.469471	0.0852389	0.334924	-0.133677	0.129456	-0.305554	0.000407565	0.200223	0.0223703	0.221329	0.0113857	0.324029	0.000169367	0.144814	0.100205	0.399021	2.57e-06
AFG1L	brown	-0.201051	0.0218097	-0.080041	0.365335	-0.200044	0.0224931	-0.324899	0.000162278	0.287872	0.000896498	0.148039	0.092786	0.334338	0.000101195	0.345241	5.75e-05	0.398644	2.63e-06
DRICH1	brown	0.0614073	0.487655	0.113988	0.196593	-0.136062	0.122697	-0.336915	8.87e-05	0.21269	0.0151203	0.152325	0.0836111	0.378123	9.19e-06	0.188797	0.0314594	0.398575	2.64e-06
GNAL	brown	-0.166914	0.0576865	0.0237985	0.788113	-0.135175	0.12518	-0.214524	0.0142489	0.217699	0.012843	-0.107128	0.225073	0.251692	0.00386878	0.192449	0.0282634	0.397059	2.91e-06
GCLM	brown	-0.171915	0.05049	0.0411036	0.642416	-0.111226	0.207727	-0.275757	0.00149549	0.135158	0.125226	-0.0464477	0.599754	0.257315	0.00312227	0.0974481	0.270038	0.396806	2.95e-06
AC009879.3	brown	-0.0484616	0.584013	0.169936	0.0532443	-0.0894962	0.311255	-0.286203	0.000963305	0.207861	0.0176409	-0.00608944	0.94518	0.239786	0.00599988	0.277746	0.00137714	0.3941	3.5e-06
APOA2	brown	0.207977	0.0175762	0.159031	0.0707249	-0.230827	0.00823705	-0.282806	0.00111349	0.237358	0.00654539	-0.0204576	0.817296	0.285929	0.000974682	0.197261	0.0244776	0.39298	3.75e-06
TBC1D8B	brown	0.562696	3.22e-12	0.102791	0.244521	-0.259579	0.0028603	-0.220442	0.0117276	0.343507	6.3e-05	-0.0151095	0.864522	0.278644	0.00132653	0.306125	0.000396983	0.392174	3.94e-06
PTPRD	brown	-0.122668	0.164415	-0.0785009	0.374662	-0.0608614	0.491539	-0.346032	5.52e-05	0.127145	0.149434	0.0848982	0.336867	0.350789	4.28e-05	0.229874	0.00851387	0.391407	4.13e-06
YBEY	brown	-0.086622	0.327112	-0.0935869	0.289565	-0.176812	0.0441802	-0.328904	0.000133059	0.1587	0.0713213	-0.0572911	0.517346	0.366031	1.85e-05	0.271499	0.0017806	0.388389	4.97e-06
MTRNR2L10	brown	-0.00567402	0.948915	0.17902	0.0415574	-0.24687	0.00463252	-0.216321	0.0134374	0.345684	5.62e-05	-0.0240608	0.785833	0.246374	0.00471836	0.373651	1.19e-05	0.387724	5.17e-06
ANKRD26P2	brown	0.0340774	0.70031	-0.0372036	0.674314	-0.169702	0.0535768	-0.173734	0.0480638	0.235396	0.00701773	0.049306	0.57747	0.190243	0.0301591	0.21496	0.014048	0.387453	5.26e-06
FP565260.3	brown	-0.106974	0.225744	0.0082794	0.925515	0.0585149	0.508423	-0.165704	0.0595496	0.0482773	0.585445	-0.0023589	0.97875	0.184521	0.0355859	0.188479	0.0317516	0.387112	5.37e-06
NSUN7	brown	0.106384	0.228332	0.10431	0.237582	-0.292947	0.000718622	-0.114304	0.195343	0.372417	1.28e-05	0.0422006	0.633557	0.175917	0.0452817	0.30487	0.000420568	0.384454	6.3e-06
DOK6	brown	-0.287288	0.0009194	-0.139133	0.114399	-0.0885199	0.316584	-0.293928	0.000688244	0.177875	0.0429008	0.032371	0.71465	0.300631	0.000510155	0.0976632	0.268977	0.384234	6.39e-06
AP1S1	brown	0.0564138	0.523791	0.10225	0.247023	-0.238429	0.00629956	-0.293721	0.000694535	0.152778	0.0826855	0.176778	0.0442217	0.296538	0.000613023	0.11704	0.184796	0.382992	6.88e-06
SNTG1	brown	-0.111726	0.205678	0.0211682	0.811067	-0.0370062	0.675944	-0.110061	0.212561	0.180023	0.0404109	-0.101352	0.251221	0.216456	0.013378	0.242467	0.00544508	0.378184	9.16e-06
DHRS2	brown	0.0864646	0.327995	-0.0797993	0.366788	-0.0346813	0.69526	-0.12424	0.159032	0.0296977	0.737316	0.0346038	0.695908	0.209416	0.0167924	0.0139866	0.874505	0.37742	9.58e-06
DIS3L	brown	-0.00194183	0.982507	0.0904081	0.306331	-0.329859	0.000126857	-0.287965	0.000892914	0.312627	0.000293157	0.054137	0.540707	0.303947	0.000438741	0.247648	0.00450083	0.377405	9.58e-06
ICOSLG	brown	0.0139783	0.874578	0.0639194	0.469991	-0.0393981	0.65629	-0.267979	0.00205265	0.153025	0.0821828	0.0716886	0.417639	0.283032	0.00110286	0.218039	0.0127	0.374623	1.13e-05
PIK3R4	brown	-0.0553533	0.531637	-0.0060622	0.945425	-0.14982	0.0888821	-0.26035	0.00277571	0.135834	0.12333	-0.0389296	0.660121	0.281308	0.00118629	0.251682	0.00387017	0.372868	1.25e-05
DIO2	brown	0.00312852	0.97182	0.157332	0.0738259	-0.19187	0.0287506	-0.331443	0.000117156	0.223581	0.0105565	0.135649	0.123847	0.266008	0.00222098	0.373322	1.22e-05	0.372693	1.26e-05
AARD	brown	0.0859397	0.330951	-0.102597	0.245414	-0.157776	0.0730062	-0.351516	4.12e-05	0.303155	0.000454912	0.0150507	0.865044	0.419274	6.87e-07	0.265369	0.00227814	0.371726	1.33e-05
SCN8A	brown	0.131905	0.134663	0.0994025	0.260502	-0.250008	0.00412161	-0.198807	0.0233575	0.364417	2.02e-05	0.12805	0.146537	0.2259	0.00975843	0.253462	0.00361814	0.369997	1.47e-05
BCO1	brown	-0.199434	0.0229153	0.0647691	0.464096	-0.188744	0.031508	-0.327223	0.000144673	0.224193	0.0103403	0.0748265	0.397497	0.33636	9.13e-05	0.158573	0.0715514	0.365552	1.9e-05
YIPF4	brown	0.003068	0.972365	0.0640781	0.468887	-0.354064	3.59e-05	-0.270215	0.0018758	0.369165	1.55e-05	0.143918	0.102346	0.28958	0.00083259	0.34023	7.48e-05	0.364825	1.98e-05
RAB11FIP4	brown	-0.105627	0.231676	-0.0103664	0.906815	-0.189438	0.0308774	-0.278131	0.00135525	0.239691	0.00602044	0.00808394	0.927268	0.279035	0.00130505	0.196195	0.0252761	0.36158	2.37e-05
ALS2	brown	-0.135917	0.1231	-0.0129677	0.88358	-0.0403774	0.648309	-0.225296	0.00996081	0.0842804	0.340407	0.180072	0.0403548	0.24674	0.00465496	0.168035	0.0560047	0.358386	2.83e-05
DHCR24	brown	-0.0925903	0.294755	0.149877	0.0887575	-0.0867069	0.326637	-0.258634	0.00296708	0.288248	0.000882063	0.0981349	0.26666	0.238485	0.00628699	0.26285	0.00251681	0.355916	3.24e-05
KIAA0895	brown	-0.277218	0.00140769	-0.141656	0.107913	-0.0757292	0.391811	-0.0870651	0.324634	0.176914	0.0440552	-0.0982341	0.266175	0.126925	0.150147	0.0682909	0.440104	0.353349	3.73e-05
ZNF252P	brown	-0.199697	0.0227325	0.0141972	0.872631	-0.134506	0.127076	-0.3003	0.000517826	0.241416	0.00565702	0.237356	0.0065457	0.325545	0.000157196	0.140028	0.112063	0.348808	4.76e-05
NMRAL2P	brown	0.193154	0.0276796	0.116513	0.186795	-0.0472951	0.593108	-0.193325	0.0275392	0.193968	0.0270179	0.0247906	0.779501	0.184673	0.0354316	0.11084	0.209319	0.346146	5.48e-05
BHLHB9	brown	0.0129653	0.883601	-0.0384544	0.664017	-0.13167	0.135363	-0.166824	0.0578233	0.0535271	0.545284	0.000556814	0.994983	0.17166	0.0508387	0.102426	0.246209	0.345395	5.71e-05
MUM1L1	brown	0.259168	0.00290634	0.0985447	0.264659	-0.24555	0.00486404	-0.201256	0.021673	0.359809	2.62e-05	-0.130019	0.140375	0.215704	0.0137112	0.298976	0.000549666	0.343961	6.15e-05
CYP3A7-CYP3A51P	brown	-0.151323	0.0856876	-0.0217049	0.806369	-0.0300263	0.734517	-0.159027	0.0707323	0.194526	0.0265719	-0.0536302	0.544509	0.174042	0.0476629	0.13095	0.137531	0.343627	6.26e-05
DOCK7	brown	-0.13379	0.129131	0.0641834	0.468155	-0.0744105	0.400133	-0.220319	0.011776	0.155979	0.0763751	-0.0891698	0.31303	0.147507	0.0939788	0.167617	0.0566273	0.343579	6.28e-05
RHOBTB1	brown	0.0785283	0.374495	-0.0673949	0.44614	0.0377723	0.669625	-0.126329	0.152084	0.0130953	0.882443	-0.0302965	0.732219	0.115814	0.189471	-0.103381	0.24181	0.341379	7.04e-05
RNF183	brown	-0.131198	0.136782	0.109559	0.214664	-0.104954	0.234679	-0.228141	0.00903819	0.179749	0.0407214	-0.0188666	0.831285	0.201344	0.0216139	0.0889677	0.314133	0.341278	7.08e-05
TRIM6-TRIM34	brown	-0.00874875	0.921305	0.0762671	0.388447	-0.0406247	0.6463	-0.295392	0.000645053	0.180289	0.0401106	0.193558	0.0273495	0.311972	0.000302346	0.170286	0.052748	0.336609	9.01e-05
GRHL1	brown	-0.00932841	0.91611	0.230884	0.00822085	-0.290332	0.000805794	-0.184695	0.0354101	0.372969	1.24e-05	0.0601376	0.496715	0.184925	0.0351774	0.385234	6.02e-06	0.33645	9.09e-05
OR2T29	brown	0.134159	0.12807	-0.10534	0.232953	-0.325683	0.000156124	-0.439765	1.65e-07	0.381238	7.64e-06	-0.076777	0.385274	0.483714	5.55e-09	0.293068	0.000714826	0.335174	9.7e-05
SORCS2	brown	-0.0714519	0.419182	0.111655	0.205968	8.91e-05	0.999198	-0.267896	0.00205953	-0.0318955	0.718665	0.219108	0.0122591	0.192737	0.0280232	0.0516291	0.559647	0.334464	0.00010055
WDR7	brown	-0.141187	0.109096	-0.00371681	0.966523	-0.0996281	0.259416	-0.194759	0.0263881	0.190216	0.0301827	0.006228	0.943935	0.228587	0.00890055	0.00739423	0.933459	0.333265	0.000106856
ZNF844	brown	-0.0460763	0.602678	0.0384851	0.663765	-0.119594	0.17533	-0.252162	0.00380074	0.228203	0.00901878	0.0301935	0.733095	0.230678	0.0082798	0.340984	7.19e-05	0.331951	0.000114197
SFMBT1	brown	-0.0678049	0.443373	0.00883728	0.920512	-0.0312487	0.724137	-0.299602	0.000534404	0.0810063	0.359562	0.214792	0.0141253	0.315413	0.000256891	0.0198793	0.822375	0.329815	0.000127138
AVPR1A	brown	-0.188133	0.0320725	0.114336	0.195218	0.0940146	0.287357	0.0136061	0.877892	0.0877789	0.320668	0.102421	0.246232	0.0247974	0.779442	0.144593	0.100729	0.329734	0.000127654
CBWD3	brown	-0.105121	0.233935	0.129817	0.141	-0.200306	0.0223134	-0.267645	0.00208032	0.15736	0.0737744	0.108569	0.218864	0.187497	0.0326688	0.220376	0.0117537	0.32598	0.000153851
RAPGEF4	brown	0.0479122	0.588288	0.0464845	0.599465	-0.168394	0.0554747	-0.243016	0.00533738	0.252523	0.00374918	0.115756	0.189694	0.219903	0.0119397	0.213588	0.0146881	0.323476	0.000174024
SLC38A4	brown	-0.0481396	0.586517	0.192195	0.0284761	-0.0372404	0.67401	-0.234028	0.00736481	0.123846	0.16037	0.231894	0.00793672	0.162251	0.0651369	0.219877	0.0119504	0.322337	0.000183986
FLVCR2	brown	-0.106467	0.227965	0.0490785	0.579229	-0.209909	0.0165306	-0.31827	0.000224058	0.128623	0.144722	-0.00213979	0.980724	0.298927	0.000550865	0.22409	0.0103763	0.319679	0.000209343
LINC01529	brown	-0.0308905	0.727174	0.000135683	0.998778	-0.176948	0.0440143	-0.258931	0.0029332	0.136827	0.120587	-0.0288574	0.744489	0.25643	0.00323037	0.15131	0.0857157	0.318285	0.000223899
ERP27	brown	0.0438392	0.62042	0.286413	0.000954633	-0.100541	0.255056	-0.187054	0.0330898	0.241897	0.00555908	0.189118	0.0311669	0.129409	0.142262	0.252523	0.00374915	0.313145	0.000286077
HEATR4	brown	-0.055085	0.533631	0.106421	0.228167	-0.129547	0.141835	-0.142535	0.105722	0.181466	0.0388061	0.0125451	0.887348	0.170034	0.0531047	0.22888	0.00881119	0.312351	0.000296998
AC022826.2	brown	0.00352106	0.968286	-0.072877	0.409941	0.0115977	0.895806	-0.039225	0.657704	0.0556335	0.529559	-0.079248	0.370119	0.100604	0.254756	0.173848	0.0479151	0.305196	0.000414323
RCAN1	brown	-0.189701	0.0306411	-0.0756878	0.392071	0.00668525	0.939826	-0.187779	0.0324035	0.156331	0.0757046	-0.017047	0.847348	0.183223	0.0369258	0.100661	0.254484	0.303634	0.000445066
AC006335.2	brown	-0.199036	0.023195	0.0696253	0.431201	-0.310964	0.000317003	-0.386089	5.71e-06	0.299143	0.000545552	0.0349429	0.693077	0.326975	0.000146461	0.329166	0.000131329	0.300499	0.000513211
STON2	brown	-0.114886	0.193063	-0.0329481	0.709789	-0.200782	0.0219901	-0.294344	0.00067571	0.16783	0.0563091	0.116931	0.185206	0.320903	0.000197284	0.307153	0.00037858	0.299711	0.000531781
FGF7P3	brown	-0.308302	0.000358946	-0.0479692	0.587844	-0.171525	0.0510233	-0.14822	0.0923837	0.128924	0.143777	-0.0409239	0.643873	0.0971594	0.271466	0.133622	0.129616	0.296995	0.000600654
GANC	brown	-0.00885874	0.920319	3.55e-05	0.99968	-0.0534799	0.545639	-0.146096	0.0972025	0.123867	0.160298	-0.000210311	0.998105	0.11925	0.176581	0.303358	0.000450702	0.296567	0.000612237
FP565260.4	brown	0.102262	0.246969	0.0206769	0.815372	-0.0750723	0.395944	-0.168086	0.0559286	0.0945514	0.284602	-0.0204859	0.817048	0.236528	0.00674175	0.235998	0.00686972	0.290304	0.000806761
NOTUM	brown	0.139345	0.113841	0.174933	0.0465185	-0.206781	0.018252	-0.0970375	0.272071	0.211552	0.0156844	0.0133528	0.880148	0.183973	0.0361464	0.350129	4.44e-05	0.28463	0.00103038
HTATSF1P2	brown	0.0115116	0.896575	0.109416	0.215268	-0.036283	0.681932	-0.195509	0.0258021	0.144562	0.100804	0.0559445	0.527256	0.129253	0.142747	0.11964	0.175162	0.284514	0.0010355
TENM1	brown	0.0016262	0.98535	0.202812	0.0206576	-0.0943649	0.285557	-0.02622	0.76714	0.152705	0.082833	0.0354459	0.688886	0.000266637	0.997598	0.20683	0.018224	0.241703	0.00559835
PEG3	brown	-0.108632	0.218591	0.0898004	0.309607	-0.103269	0.242323	-0.176749	0.0442561	0.197288	0.0244578	0.0260029	0.769014	0.0856546	0.332564	-0.00283039	0.974504	0.17114	0.0515547
ABCC6P2	brown	0.110479	0.210817	-0.0941342	0.286742	-0.0934758	0.290141	-0.207946	0.0175936	0.0420408	0.634844	0.0834732	0.345069	0.224452	0.0102503	0.0397739	0.653222	0.149597	0.0893626
