# Supplementary material for: EHHADH deficiency regulates pexophagy and accelerates tubulointerstitial injury in diabetic kidney disease
Source: Cell Death Discov. 2024 Jun 15;10:289. doi: 10.1038/s41420-024-02066-4 (PMC11180138; doi:10.1038/s41420-024-02066-4)
Supplement: Supplementary file 3 — Supplementary Table 2 [file 41420_2024_2066_MOESM3_ESM.xlsx]

## Sheet: Sheet1
Table S2. Sequences of siRNA and genotyping primers
Name	Sequence
si-rat-Ehhadh#1	GCCATCAAATTTGCTCAGA
si-rat-Ehhadh#2	GCCTTTCTGTGCACCAATA
si-rat-NBR1	GGATCAGATATGAAGACCA
si-h-EHHADH	GGACGATTTGGCCAGAAGA
Forward primer (F1)	CTTGTTATCATAGCACCGCTTCTG
Reverse primer (R1)	AGCCTGACCAGCTACATACTTGTT
